# Supplementary material for: Systematic comparison of variant calling pipelines of target genome sequencing cross multiple next-generation sequencers
Source: Front Genet. 2024 Jan 4;14:1293974. doi: 10.3389/fgene.2023.1293974 (PMC10794554; doi:10.3389/fgene.2023.1293974)
Supplement: Supplementary file 1 [file Table2.xlsx]

## Sheet: Reads QC
Table S2. Summary of the sequencing datasets.
	FS_1	FS_2	FS_3	NA_1	NA_2	NA_3	NS_1	GL_1	GL_2	GL_3
Reads (M)	69.15	64.13	65.2	68.06	60.8	71.05	69.09	67.89	61.02	65.8
Bases (G)	10.37	9.62	9.78	10.21	9.12	10.66	10.23	10.18	9.15	9.87
Q20 (%)	96.46	96.45	96.57	97.59	96.43	98.18	94.05	97.4	96.83	96.81
Q30 (%)	90.79	90.57	91.05	92.69	89.95	94.13	87.88	91.3	91.37	89.61
GC (%)	47.93	47.91	47.9	50.42	50.28	50.36	49	47.15	48.97	46.17
Mapped Data (%)	99.66	99.67	99.67	100	100	100	100	99.98	99.63	99.99
duplicate reads (%)	72.61	72.95	72.94	64.18	58.77	59.5	55.7	54.23	54.09	54.84
Average depth (rmdup)	2556	2374	2411	3012	2690	3138	3042	3015	2688	2920
covered > 0x (%)	99.7	99.7	99.7	99.32	99.27	99.36	99.26	99.18	99.42	99.14
covered >= 4x (%)	99.66	99.67	99.66	99.15	99.09	99.16	99.05	98.97	99.21	98.89
covered >= 10x (%)	99.6	99.61	99.61	98.99	98.91	99.01	98.79	98.75	98.99	98.66
covered >= 30x (%)	99.46	99.43	99.43	98.73	98.63	98.79	98.42	98.45	98.65	98.3
covered >= 100x (%)	98.94	98.87	98.9	98.29	98.11	98.37	97.72	97.84	98.14	97.63
FS, FASTASeq 300; NA, NovaSeq 6000; NS, NextSeq 550; GL, GenoLab M
