# Supplementary material for: Systematic comparison of variant calling pipelines of target genome sequencing cross multiple next-generation sequencers
Source: Front Genet. 2024 Jan 4;14:1293974. doi: 10.3389/fgene.2023.1293974 (PMC10794554; doi:10.3389/fgene.2023.1293974)
Supplement: Supplementary file 2 [file Table3.xlsx]

## Sheet: Sheet1
Table S3 The average depth for 131 genes enriched by TSO500 panel.
Gene	FS_1	FS_2	FS_3	GL_1	GL_2	GL_3	NA_1	NA_2	NA_3	NS_1
ABL1	3318.52	3075.24	3119.24	3741.59	3910.94	3221.72	4900.91	4220.85	5175.67	4695.89
AKT1	3618.66	3381.79	3421.49	3414.88	4310.88	2628.76	6018.93	5252.15	6401.24	5017.61
AKT2	2587.48	2406.02	2445.96	2633.55	3003.36	2186.67	3905.05	3392.58	4083.95	3312.53
ALK	3058.9	2839.14	2880.74	3413.15	3442.83	3076.94	4209.44	3778.55	4327.39	3797.96
APC	2959.88	2750.38	2804.54	3900	2999.37	4062.12	2862.19	2615.43	3011.05	3480.3
AR	2541.93	2380.89	2379.05	2908.11	2881.18	2633.33	3584.44	3275.01	3646.6	3236.25
ARID1A	2682.36	2512.69	2526.88	3079.83	3134.01	2746.89	3991.14	3597.53	4129.95	3285.48
ATR	2263.73	2116.52	2152.74	2685.72	1962.76	2882.72	1782.71	1643.58	1877.73	2383.53
ATRX	1953.02	1808.79	1861.3	2367.82	1703.03	2569	1522.44	1374.55	1586.47	2052.64
AXL	2271.64	2112.5	2139.19	2582.21	2553.32	2396.44	3070.63	2722.42	3258.54	2390.22
BARD1	2536.16	2345.59	2405.31	3118.93	2356.69	3199.66	2267.96	2127.36	2354.15	2878.27
BCL6	2795.39	2591.55	2624.73	3055.09	3323.88	2689.56	4352.81	3952.57	4430.61	3447.59
BLM	2534.03	2353.3	2404.19	3169.11	2337.06	3379.18	2211.33	2043.41	2307.09	2840.97
BMPR1A	2684.73	2499.47	2536.94	3130.68	2481.13	3201.54	2492.32	2306.12	2572.47	2871.15
BRAF	2928.39	2699.55	2748.93	3256.5	2487.36	3425.88	2372.41	2137.12	2495.89	2836.28
BRCA1	2750.29	2531.98	2580.18	3529.24	2627.23	3739.81	2470.97	2283.25	2585.97	3063.01
BRCA2	2498.95	2326.6	2369.51	3006.06	2143.71	3281.54	1919.67	1742.02	2029.86	2690.83
BTK	2060.97	1915.13	1957.38	2587.54	2133.46	2585.83	2213.37	1996.95	2270.07	2377.79
CARD11	3436.36	3210.77	3254.17	3763.26	4078.62	3234.16	5191.29	4565.03	5419.92	4604.21
CCND1	2160.6	2006.35	2042.8	2153.58	2234.84	1919.12	2752.51	2369.01	2912.16	2641.21
CCND3	1968.12	1830.91	1833.78	2017.65	2489.13	1628.8	3616.19	3163.92	3761.92	3210.75
CCNE1	2406.3	2229.17	2296.96	2798.13	2460.37	2751	2571.58	2265.59	2753.94	2706.63
CD79B	2978.44	2804.51	2773.61	3185.68	3448.07	2770.81	4609.05	4085.25	4619.01	3800.8
CDH1	2464.37	2278.68	2322.96	3018.62	2715.84	2848.77	3029.57	2712.63	3103.86	2851.7
CDK12	2567.85	2394	2416.51	3215.98	2941.83	3050.73	3241.79	2836.3	3414.31	3090.37
CDK4	3068.03	2854.74	2885.18	3592.2	3338.1	3361.63	3895.45	3560	3984.92	3215.35
CREBBP	2657.7	2461.91	2514.51	2876.41	3007.19	2551.32	3895.78	3426.9	4063.05	3385.72
CSF1R	2887.61	2683.78	2735.73	3075.18	3369.7	2598.9	4355.55	3925.02	4525.06	3680.12
CTNNB1	2784.56	2627.38	2643.58	3727.03	2943.1	3764.55	2981.9	2781.21	3118.71	3424.96
DDR2	2660.67	2481.86	2525.19	3570.05	3056.87	3464.69	3264.37	3057.61	3337.14	3281.23
DNMT3A	2347.92	2183.06	2206.47	2577.02	2739.08	2214.32	3537.1	3107.25	3641.24	2963.14
EGFR	4302.32	4004.33	4053.45	5027.07	4649.71	4720.24	5429.12	4920.82	5569.12	5214.14
EML4	2505.92	2330.4	2354.85	3028.57	2301.12	3141.88	2251.37	2024.88	2344.79	2721.06
EP300	2797.21	2609.09	2651.69	3417.48	3207.98	3233.14	3721.66	3297.72	3879.89	3501.74
EPCAM	2149.3	1985.87	2003.72	2294.01	1803.87	2396.97	1766.34	1679.36	1844.69	2138.7
ERBB2	2137.27	1990.04	2008.63	2279.99	2535.61	1910.27	3419.95	3072.27	3484.99	2792.74
ERBB3	2786.35	2583.53	2626.07	3384.23	3156.09	3181.36	3549.9	3169.8	3636.92	3262.4
ERCC1	2349.96	2186.38	2227.51	2636.51	2692.5	2298.47	3438.58	3021.06	3575.35	2870.4
ERCC2	2357.8	2195.21	2214.47	2287.82	2731.33	1915.79	3839.05	3292.01	4030.33	3038.43
ERCC4	2889.82	2689.6	2722.55	3465.79	2817.41	3484.84	2873.13	2519.71	3021.16	3354.16
ERCC5	2930.04	2719.21	2785.19	3740.7	3002.46	3724.07	3037.63	2749.72	3176.59	3518.81
ERG	1916.77	1779.12	1798.25	2445.36	2056.57	2422.39	2065.76	1849	2197.88	2188.22
ETS1	2778.85	2569.59	2635.12	3363.51	2805.23	3362.07	2789.23	2502.62	3045.95	2934.8
ETV4	2527.37	2380.42	2391.41	2795.56	3156.68	2391.09	3904.32	3322.59	4260.26	2727.23
EWSR1	2498.79	2324.24	2372.23	2891.38	2702.26	2703.81	3001.37	2541.41	3246.88	2547.39
FANCA	2759.32	2586.12	2623.93	3259.72	3073.38	2971.32	3736.77	3387.33	3779.73	3745.66
FANCD2	2833.05	2621.17	2662.49	3511.74	2699.8	3648.49	2598.89	2376.02	2673.26	3104.33
FANCE	2567.22	2386.05	2403.6	2977.66	2948.81	2669.73	3593	3162.54	3671.02	2949.4
FANCG	3072.45	2866.61	2899.26	3853.66	3710.21	3478.53	4465.96	4041	4567.43	4109.06
FANCI	2530.73	2351.44	2391.39	3274.51	2463.18	3452.74	2302.39	2091.86	2421.06	2786.51
FBXW7	2472.26	2312.79	2358.8	2961.94	2340.42	3043	2276.8	2018.43	2361.65	2415.17
FGF10	2874.4	2697.54	2731.24	3750.11	3273.98	3719.04	3533.99	3049.38	3620.07	3623.55
FGF2	1523.35	1394.8	1423.62	1496.36	1212.01	1519.89	1332.81	1075.81	1419.48	1470.52
FGF3	1859.82	1749.63	1748.54	1637.08	1983.96	1307.86	2717.75	2246.91	2853.13	2487.16
FGF6	2969.45	2729.48	2832.72	3198.35	3508.52	2749.13	4758.02	4312.43	4826.26	4268.62
FGFR1	2767.96	2530.24	2612.51	3117.25	3226.88	2707.08	4094.48	3566.41	4232.23	3638.16
FGFR3	2241.39	2087.64	2120.08	1744.19	2421.93	1303.81	3927.94	3325.56	4046	3352.92
FLCN	2819.84	2580.69	2617.66	3086.18	3395.99	2617.56	4418.58	3846.55	4540	3852.21
FLI1	2592.17	2430.33	2455.49	3086.21	2706.3	3016.21	2996.13	2634.36	3110.05	2993.72
FLT1	2357.31	2180.88	2229.25	2796.42	2214.55	2867.97	2148.11	1956.4	2265.14	2505.05
FLT3	2630.02	2428.45	2483.32	2954.77	2316.9	3055.63	2199.13	2019.67	2303.09	2682.86
GATA2	2123.36	2014.59	2004.96	1889.7	2708.06	1482.56	3936.07	3476.55	4138.71	2619.41
GATA3	2431.7	2231.26	2254.12	2048.71	2660.48	1632.47	3639.84	3078.01	3958.5	2423.87
GEN1	2442.25	2296.49	2357.17	3143.27	2219.47	3379.88	1975.24	1805.38	2061.99	2567.41
GNA11	2337.59	2124.37	2177.19	2162.75	2474.13	1730.07	3520.94	3152.57	3709.07	3249.8
GNAS	2726.14	2541.08	2567.7	2554.78	2924.13	2097.25	3989.52	3336.66	4221.94	3499
HNF1A	2404.59	2227.36	2276.92	2243.46	2903.79	1789.42	4449.13	3982.32	4605.82	3262.1
HRAS	2487.78	2279.5	2315.28	2319.1	2808.36	1835.41	4049.75	3678.93	4051.6	3521.69
IDH1	2338.57	2161.33	2213.15	2780.83	2227.21	2787.01	2216	2012.39	2315.24	2455.2
IDH2	2658.47	2454.61	2485.42	2856.87	3056.99	2401.82	4112.63	3793.31	4172.56	3380.07
JAK1	2652.21	2429.58	2474.16	3231.46	2829.58	3147.92	3011.62	2731.63	3181.19	3157.64
JAK2	2151.19	2002.91	2034.82	2358	1666.95	2558.93	1517.37	1390.49	1582.61	2026.89
JAK3	2141.71	1988.51	1998.01	2115.8	2512.31	1734.84	3407.06	2979	3597.33	2686.47
KDR	2947.5	2753.29	2789.82	3510.45	2841.14	3547.65	2811.91	2566.29	2934.59	3187.46
KIT	2508.42	2316.04	2361.79	2978.53	2385.86	3024.51	2448.51	2236.9	2521.79	2809.13
KRAS	1937.51	1786.26	1836.08	2088.03	1476.67	2263.87	1333.23	1258.35	1374.54	1891.22
MAP2K1	2295.05	2127.86	2169.52	2921.3	2715.7	2782.17	2996.26	2617.34	3137.19	2825.58
MAP2K2	2056.97	1932.87	1945.49	1766.63	2259.98	1393.25	2977.13	2562.41	3384.83	2458.9
MAX	3328.33	3020.46	3124.85	3844.01	3528.26	3732.31	3612.93	3014.88	3844.17	3782.52
MDM4	2147.71	2004.01	2011.68	2526.16	1904.67	2649.94	1827.79	1653.92	1901.1	2210.31
MED12	2345.81	2181.31	2198.38	2772.89	2689.13	2500.58	3179.42	2905.11	3317.72	2649.87
MET	4164.22	3886.85	3937.28	5091.88	3993.36	5204.09	3934.15	3619.77	4035.35	4679.33
MLH1	2426.21	2213.26	2291.32	2846.93	2319.65	2846.23	2429.46	2207	2511.6	2624.32
MLLT3	2750.56	2535.64	2584.21	3056.09	2591.03	3025.69	2629.09	2355.82	2825.76	2818.37
MRE11	2086.23	1959.94	1943.55	2458.28	1777.99	2617.77	1646.53	1517.72	1745.06	2142.28
MSH2	2583.19	2381.52	2443.51	2950.71	2259.83	3101.52	2179.07	1904.84	2294.02	2763.84
MSH3	2090.5	1952.04	1975	2394.96	1770.58	2566.57	1626.11	1439.63	1718.05	2210.85
MSH6	1751.87	1622.64	1652.54	2273.05	1794.64	2307.99	1795.63	1593.4	1897.4	1940.42
MTOR	2728.15	2542.58	2574.49	3372.05	3062.41	3175.62	3490.97	3172.07	3564.5	3383.68
NBN	2693.2	2478.12	2533.69	3054.82	2167.12	3322.69	1936.34	1838.06	2047.76	2741.9
NF1	2455.03	2284.2	2336.55	2909.15	2215.77	3052.89	2108.66	1914.39	2193.69	2586.68
NFE2L2	2265.91	2115.03	2173.26	3025.58	2290.4	3154.68	2234.84	2005.02	2312.13	2660.99
NOTCH1	2840.85	2644.43	2677.23	2313.08	3152.53	1738.22	5104.95	4477.01	5130.1	4624.03
NOTCH2	3182.2	2974.3	3017.1	3999.13	3648.19	3788.88	4241.65	3890.87	4319.68	4120.39
NOTCH3	2417.71	2241.52	2269.98	2187.67	2768.04	1729.07	4293.68	3701.77	4393.56	3592.82
NRAS	2101.02	1950.37	1942.87	2409.46	1848.63	2619.11	1706.84	1595.37	1772.93	2173.56
NRG1	2506.55	2346.63	2393.69	2796.43	2606.82	2652.88	2925.05	2518.5	3085.25	3024.88
NTRK1	2261.36	2105.81	2143.12	2265.22	2722.15	1816.34	3775.63	3356.7	3947.89	3102.88
NTRK3	2542.18	2394.21	2429.88	3181.89	2984.63	2956.96	3388.6	3078	3493.9	3137.83
PDGFRA	3082.69	2838.75	2864.86	3715.88	3135.09	3631.15	3338.91	3025.57	3452.95	3431.6
PDGFRB	2653.17	2451.82	2501.89	2979.2	3115.57	2572.28	3854.43	3397.05	4082.07	3480.45
PIK3CA	2428.67	2272.69	2302.61	2862.15	2038.91	3083.22	1862.51	1695.91	1925.06	2477.83
PIK3CD	2076.44	1933.35	1939.36	2045.6	2473.08	1669.23	3538.1	3128.77	3610.94	2926.52
PIK3CG	4230.15	3911.62	3959.57	5286.63	4738.32	5067.55	5358.45	4702.25	5580.69	5398.95
PIK3R1	2320.75	2149.29	2201.55	2783.55	2176.66	2910.5	2091.05	1876.62	2211.85	2487.02
PMS2	1812	1652.68	1681.8	1850.28	1542.96	1850.22	1419.24	1206.53	1610.29	1840.06
PPARG	2233.47	2105.46	2102.4	2878.96	2339.87	2869.76	2395.11	2162.65	2514.84	2677.73
PPP2R2A	2202.92	2029.19	2108.14	2554.38	1864.93	2728.98	1727.48	1620.04	1798.13	2353.55
PRKAR1A	2864.92	2661.11	2695.7	3268.69	2660.47	3230.83	2742.84	2471.2	2786.68	3104.07
PTCH1	2655.4	2468.77	2506.47	2840.41	2928.79	2481.42	3683.09	3168.63	3850.83	3331.26
PTPN11	2148.25	1970.63	2024.06	2671.1	2123.96	2663.75	2188.83	1927.3	2308.5	2611.86
RAD51B	3125.2	2875.73	2928.38	3778.46	2959.16	3893.31	2906.7	2653.29	3002.32	3095.58
RAD54L	3067.64	2854.59	2925.38	3870.14	3528.95	3606.25	3921.61	3554.04	4007.4	3862.45
RAF1	2671.23	2490.23	2517.44	3179.25	2743.57	3105.95	2904.94	2577.96	3044.58	3037.4
RB1	1808.56	1677.05	1718.77	1916.08	1359.32	2062.98	1205.42	1107.01	1290.4	1705.36
RECQL4	2855.14	2661.29	2689.08	2883.6	3575.66	2245.45	5483.13	4874.65	5572.64	4895.2
RET	2996.73	2762.95	2808.64	3201.51	3468.1	2750.01	4559.41	4049.38	4732.87	4264.55
ROS1	2625.13	2428.44	2476.6	3204	2420.98	3326.6	2324.96	2114.91	2433.25	2838.1
RPS6KB1	2348.04	2180.08	2221.54	2672.49	2106.62	2748.86	2047.02	1763.74	2210.84	2380.34
SDHB	2373.7	2227.52	2241.38	2942.43	2412.22	2928.29	2459.15	2226.1	2538.32	2702.89
SF3B1	2269.57	2108.54	2135.19	2749.45	2078.92	2901.68	1999.42	1829.48	2092.41	2526.2
SLX4	3007.5	2770.6	2817.34	3378.54	3604.77	2884.1	4783.63	4182.76	4896.88	4209.23
SMARCB1	2495.32	2287.35	2374.84	2891.03	2818.74	2638.06	3362.63	2948.19	3489.74	2900.63
SMO	3025.64	2796.21	2857.87	3354.14	3764.01	2851.98	5261.06	4741.31	5333.52	4161.32
STK11	2753.94	2541.15	2558.25	2314.64	2901.43	1873.03	4405.89	3879.35	4407.52	3775.79
TERT	97.6456	94.5696	114.19	0	3.56962	0.708861	2.25316	0.227848	2.46835	0
TET2	2106.33	1942.51	1979.74	2743.47	2158.74	2798.81	2143.38	1973.32	2232.03	2378.73
TFRC	2538.92	2346.86	2389.85	3058.89	2405.93	3184.17	2317.19	2089.95	2409.83	2800.81
TP53	2358.15	2223.15	2234.58	2604.37	2784.78	2273.91	3505.93	3081.07	3645.65	2621.12
TSC1	3029.2	2810.78	2891.7	3711.88	3316.87	3544.3	3715.25	3309.59	3790.9	3676.28
TSC2	2665.24	2470.13	2521.84	2697.04	3130.46	2203.14	4383.48	3816.05	4466.14	3759.94
Note: FS, FASTASeq 300; NA, NovaSeq 6000; NS, NextSeq 550; GL, GenoLab M
