# Supplementary material for: Systematic comparison of variant calling pipelines of target genome sequencing cross multiple next-generation sequencers
Source: Front Genet. 2024 Jan 4;14:1293974. doi: 10.3389/fgene.2023.1293974 (PMC10794554; doi:10.3389/fgene.2023.1293974)
Supplement: Supplementary file 6 [file Table6.xlsx]

## Sheet: Sheet1
Table S6. The SNP and InDel calling results of cancer cell lines
Cancer type	Cell line name	Tools	Truth number of SNP&InDel	True positive	False positive	False negative	Precision	Recall	F-Score	SRA accesion number	Data Size (Gb)
Breast cancer	HCC1806	HC	2	2	0	0	1	1	1	SRR17898367	4.42
		MuTect2		2	0	0	1	1	1
		SiNVICT		2	0	0	1	1	1
		SNVer		2	0	0	1	1	1
		VarScan		2	0	0	1	1	1
	MDAMB468	HC	5	3	1	1	0.75	0.75	0.75	SRR17898369	4.94
		MuTect2		3	1	1	0.75	0.75	0.75
		SiNVICT		4	0	1	1	0.8	0.89
		SNVer		4	1	0	0.8	1	0.89
		VarScan		4	1	0	0.8	1	0.89
	MDAMB231	HC	7	7	0	0	1	1	1	SRR17898370	4.38
		MuTect2		7	0	0	1	1	1
		SiNVICT		7	0	0	1	1	1
		SNVer		7	0	0	1	1	1
		VarScan		7	0	0	1	1	1
Ovarian cancer	OVCAR8	HC	8	8	0	0	1	1	1	SRR17898371	5.09
		MuTect2		8	0	0	1	1	1
		SiNVICT		8	0	0	1	1	1
		SNVer		8	0	0	1	1	1
		VarScan		8	0	0	1	1	1
	OVCAR5	HC	4	3	0	1	1	0.75	0.86	SRR17898372	4.63
		MuTect2		3	0	1	1	0.75	0.86
		SiNVICT		3	0	1	1	0.75	0.86
		SNVer		4	0	0	1	1	1
		VarScan		4	0	0	1	1	1
	SKOV3	HC	11	7	1	3	0.88	0.7	0.78	SRR17898373	5.09
		MuTect2		8	2	1	0.8	0.89	0.84
		SiNVICT		9	0	2	1	0.82	0.9
		SNVer		11	0	0	1	1	1
		VarScan		10	0	1	1	0.91	0.95
Note:HC, GATK_HaplotypeCaller; Mutect2, GATK_Mutect2.
