# Supplementary material for: Systematic comparison of variant calling pipelines of target genome sequencing cross multiple next-generation sequencers
Source: Front Genet. 2024 Jan 4;14:1293974. doi: 10.3389/fgene.2023.1293974 (PMC10794554; doi:10.3389/fgene.2023.1293974)
Supplement: Supplementary file 7 [file Table4.xlsx]

## Sheet: Sheet1
Table S4 The variants calling performances among sequencers and tools
Tools	Sample	SNP			InDel
		Precision	Recall	F-score	Precision	Recall	F-score
HC	FS_1	1	0.948454	0.973545	0.933333	0.823529	0.875
	FS_2	1	0.953608	0.976253	0.941176	0.941176	0.941176
	FS_3	0.994624	0.958549	0.976253	0.941176	0.941176	0.941176
	GL_1	1	0.953608	0.976253	1	0.944444	0.971429
	GL_2	1	0.958763	0.978947	1	0.944444	0.971429
	GL_4	1	0.948454	0.973545	1	0.944444	0.971429
	NA_1	1	0.953608	0.976253	1	0.944444	0.971429
	NA_2	1	0.953608	0.976253	1	0.944444	0.971429
	NA_3	1	0.963918	0.981627	1	0.944444	0.971429
	NS_1	1	0.953608	0.976253	1	0.944444	0.971429
Mutect2	FS_1	0.994624	0.958549	0.976253	1	0.833333	0.909091
	FS_2	0.994624	0.958549	0.976253	1	0.888889	0.941176
	FS_3	0.994595	0.953368	0.973545	1	0.833333	0.909091
	GL_1	1	0.958763	0.978947	1	0.888889	0.941176
	GL_2	1	0.948454	0.973545	1	0.888889	0.941176
	GL_4	1	0.948454	0.973545	1	0.944444	0.971429
	NA_1	0.994595	0.953368	0.973545	1	0.944444	0.971429
	NA_2	1	0.948454	0.973545	1	0.944444	0.971429
	NA_3	1	0.958763	0.978947	1	0.944444	0.971429
	NS_1	1	0.953608	0.976253	1	0.944444	0.971429
SiNVICT	FS_1	1	0.989691	0.994819	1	0.944444	0.971429
	FS_2	1	0.989691	0.994819	1	0.944444	0.971429
	FS_3	1	0.989691	0.994819	1	0.944444	0.971429
	GL_1	1	0.974227	0.986945	1	1	1
	GL_2	1	0.979381	0.989583	1	1	1
	GL_4	1	0.969072	0.984293	1	0.944444	0.971429
	NA_1	1	0.979381	0.989583	1	0.944444	0.971429
	NA_2	1	0.974227	0.986945	1	0.944444	0.971429
	NA_3	1	0.979381	0.989583	1	1	1
	NS_1	1	0.984536	0.992208	1	1	1
SNVer	FS_1	1	1	1	1	1	1
	FS_2	1	1	1	1	1	1
	FS_3	1	1	1	1	1	1
	GL_1	1	0.979381	0.989583	1	1	1
	GL_2	1	0.989691	0.994819	1	1	1
	GL_4	1	0.984536	0.992208	1	1	1
	NA_1	1	0.984536	0.992208	1	1	1
	NA_2	1	0.974227	0.986945	1	1	1
	NA_3	1	0.984536	0.992208	1	1	1
	NS_1	1	0.984536	0.992208	1	1	1
VarScan2	FS_1	1	1	1	1	1	1
	FS_2	1	1	1	1	1	1
	FS_3	1	1	1	1	1	1
	GL_1	1	0.979381	0.989583	1	1	1
	GL_2	1	0.989691	0.994819	1	1	1
	GL_4	1	0.984536	0.992208	1	1	1
	NA_1	1	0.984536	0.992208	1	1	1
	NA_2	1	0.974227	0.986945	1	1	1
	NA_3	1	0.984536	0.992208	1	1	1
	NS_1	1	0.984536	0.992208	1	1	1
Note: FS, FASTASeq 300; NA, NovaSeq 6000; NS, NextSeq 550; GL, GenoLab M
