# Supplementary material for: Systematic comparison of variant calling pipelines of target genome sequencing cross multiple next-generation sequencers
Source: Front Genet. 2024 Jan 4;14:1293974. doi: 10.3389/fgene.2023.1293974 (PMC10794554; doi:10.3389/fgene.2023.1293974)
Supplement: Supplementary file 8 [file Table1.xlsx]

## Sheet: Sheet1
Table S1. The characters of the tools used in the study
Tools	Version	Main property	Literature citations	Link	Released year
HaplotypeCaller	v4.2.6.1	A popular set of programs for discovering and genotyping variants from next-generation sequencing data.	22759	https://github.com/broadinstitute/gatk/releases	2010
Mutect2	v4.2.6.1	As a GATK serial tool, Mutect2 is a somatic variant caller that uses local assembly and realignment to detect SNVs and InDels.	326	https://github.com/broadinstitute/gatk/releases	2019
SiNVICT	v1.0	A computational method that increases the sensitivity and specificity of SNV and InDel detection at very low variant allele frequencies.	54	https://github.com/sfu-compbio/sinvict/tags	2017
SNVer	v0.5.3	Calling common and rare variants in analyzing pooled or individual next-generation sequencing data. It formulate variant calling as a hypothesis testing problem and employ a binomial–binomial model to test the significance of observed allele frequency against sequencing error.	317	https://snver.sourceforge.net/	2011
Varscan2	v2.3.9	Applying a heuristic algorithm determines the genotype for normal and tumor samples independently based on adjustable minimum thresholds for coverage, base quality, variant allele frequency, and statistical significance.	4556	https://varscan.sourceforge.net/	2012
Note:The number of citations is based on Google Scholar search on October 26, 2023
