# Supplementary material for: Systematic comparison of variant calling pipelines of target genome sequencing cross multiple next-generation sequencers
Source: Front Genet. 2024 Jan 4;14:1293974. doi: 10.3389/fgene.2023.1293974 (PMC10794554; doi:10.3389/fgene.2023.1293974)
Supplement: Supplementary file 10 [file Table5.xlsx]

## Sheet: Sheet1
Table S5. Summary of Twist cfDNA Pan-cancer Reference Standard sequencing datasets by TargetSeq One kit enriched.
Platfrom	Bases (Gb)	Q20(%)	Q30(%)	GC(%)	Mapped Data (%)	duplicate reads (%)	Average depth (rmdup)	covered > 0x (%)	covered >= 4x (%)	covered >= 10x (%)	covered >= 30x (%)	covered >= 100x (%)
SURFSeq 5000	4.79027	97.085	93.24	48.9	99.44	57.34	1193	99.69	99.47	99.19	98.62	97.49
MGISEQ-2000	4.72004	97.335	92.66	48.4	99.83	32.68	1091.96	99.6	99.24	98.91	98.25	97.32
NovaSeq 6000	4.841	98.2	94.99	49.89	99.7	58.93	1182.99	99.7	99.45	99.18	98.68	97.59
