# Supplementary material for: Systematic comparison of variant calling pipelines of target genome sequencing cross multiple next-generation sequencers
Source: Front Genet. 2024 Jan 4;14:1293974. doi: 10.3389/fgene.2023.1293974 (PMC10794554; doi:10.3389/fgene.2023.1293974)
Supplement: Supplementary file 12 [file Table8.xlsx]

## Sheet: Sheet1
Table S8. The variant allele frequency of the annotated genes for Twist cfDNA Pan-cancer Reference Standard by TargetSeq One kit enriched.
Chromosome	Position	Gene	Ref	Alt	Depth (×)	Potential germline	HC			MUTECT2			SiNVICT			SNVer			VarScan
							SURFSeq 5000	MGISEQ-2000	NovaSeq 6000	SURFSeq 5000	MGISEQ-2000	NovaSeq 6000	SURFSeq 5000	MGISEQ-2000	NovaSeq 6000	SURFSeq 5000	MGISEQ-2000	NovaSeq 6000	SURFSeq 5000	MGISEQ-2000	NovaSeq 6000
chr1	27100919	ARID1A	C	T	1376.3	N	-	-	-	3.8	-	-	3.46	3.32	3.63	3.67	3.57	3.92	3.38	3.42	3.66
chr1	27101402	ARID1A	C	CC	326.71	N	3.2	8.7	-	-	-	-	-	-	-	3.48	-	1.89	3.51	4.06	2
chr1	43815009	MPL	G	T	1032	N	-	-	-	-	-	-	-	4.2	3.65	4.03	4.41	4.02	4.19	4.19	3.75
chr1	115256528	NRAS	T	G	1012.8	N	-	7	-	-	-	-	4.02	4.84	4.76	4.28	4.96	5.17	3.69	4.27	4.44
chr1	115258747	NRAS	C	T	1844.56	N	-	-	-	-	-	-	3.48	3.21	3.43	3.86	3.46	3.9	3.85	3.45	3.8
chr1	155874261	RIT1	C	T	824.86	N	-	-	-	-	-	-	-	4.49	-	1.61	4.87	3.16	1.74	5.02	3.09
chr1	162745497	DDR2	A	T	855.57	N	-	-	-	-	-	-	-	5.2	-	2.54	5.36	3.37	2.18	4.84	2.92
chr1	179077445	ABL2	GG	G	908.89	N	-	-	-	7.7	-	-	7.89	4.01	-	9.04	4.07	2.88	11.46	6.92	4.89
chr2	16082317	MYCN	C	T	1463.38	N	-	-	-	-	-	-	3.14	3.55	-	3.49	3.77	2.31	3.25	3.59	2.14
chr2	29416326	ALK	G	A	2021.92	N	-	5.9	5.5	-	-	2.5	2.61	3.17	3.15	2.82	3.27	3.36	2.54	3.37	3.27
chr2	29419689	ALK	C	T	517	N	10.2	13.1	-	7.7	7.2	12.6	8.66	8.49	7.5	9.41	9.12	8.63	7.95	8.18	7.35
chr2	29420441	ALK	C	T	889	N	-	-	-	-	-	5.6	4.46	3.43	4.19	4.78	3.6	4.18	4.41	3.26	4.05
chr2	29430047	ALK	T	C	947.17	N	-	-	-	-	-	-	-	-	-	3.18	3.18	2.73	2.95	3.13	2.7
chr2	29432664	ALK	C	T	1667.75	N	-	-	-	-	-	-	3.19	-	3.68	3.36	1.5	3.85	3.06	1.59	3.59
chr2	29436893	ALK	C	T	1109	N	-	5.7	-	-	-	-	-	4.63	-	2	4.73	2.7	1.75	4.31	2.5
chr2	29443695	ALK	G	T	1162	N	-	-	-	-	-	-	3.2	-	-	3.31	2.5	3.06	3.33	2.56	2.8
chr2	29445450	ALK	C	G	944	N	-	-	-	4.8	3.7	3.3	5.19	4.88	-	5.48	4.97	3.33	4.93	4.4	3.03
chr2	29446310	ALK	G	A	2569.38	N	-	-	-	-	-	-	2.69	2.49	-	2.83	2.57	2.12	2.8	2.41	2.05
chr2	29449926	ALK	C	T	1947.33	N	-	-	-	-	-	-	2.83	3.41	3.4	3	3.53	3.63	2.31	2.62	2.69
chr2	29450535	ALK	C	T	1133.5	N	-	-	-	-	-	6.4	5.1	5.42	6.38	5.69	5.71	6.9	5.22	4.78	6.13
chr2	29451792	ALK	CACCCCCTCCGAA	C	866.5	N	3.9	-	-	-	-	-	4.27	-	-	4.25	3.92	4.73	4.7	6.3	5.61
chr2	29455267	ALK	A	G	1103.1	Y	6	-	-	-	-	-	4.34	4.08	3.67	4.52	4.19	3.89	4.19	4.03	3.92
chr2	29456452	ALK	AC	A	1434.86	N	-	-	-	-	-	-	-	3.08	-	2.95	3.21	2.42	4.41	4.81	3.71
chr2	29462632	ALK	C	T	2337.86	N	-	-	-	-	-	-	2.76	-	-	2.86	2.36	1.44	2.91	2.38	1.4
chr2	29473981	ALK	C	T	1177.89	N	-	-	-	3.1	-	-	3.27	-	2.85	3.37	2.42	3.11	3.14	2.25	3.21
chr2	29497967	ALK	G	A	770.86	Y	-	-	-	-	-	-	-	4.4	-	3.12	4.53	2.9	2.75	4.56	3.02
chr2	29498332	ALK	TC	T	491.86	N	-	-	4.3	-	-	-	-	-	-	3.13	2.08	3.16	4.95	3.26	4.96
chr2	29519861	ALK	C	G	1500.25	N	-	-	-	-	-	-	3.34	3.29	-	3.52	3.4	2.07	3.2	3.15	2.04
chr2	29541211	ALK	TG	T	583.22	N	5.4	-	-	5.7	-	-	5.67	-	-	5.88	2.66	3.15	9.98	4.5	5.11
chr2	29543663	ALK	T	TA	331.17	N	91.9	-	94.7	95.3	94.8	96.9	-	-	-	-	-	-	-	-	-
chr2	29551245	ALK	G	T	1366.57	N	-	-	-	-	-	-	-	2.89	-	2.21	3.01	1.75	2.19	2.85	1.8
chr2	29606696	ALK	C	T	1064.56	N	6	-	-	-	-	-	-	3.99	3.02	2.43	4.18	3.19	2.45	3.71	3.42
chr2	29754890	ALK	C	T	919	N	-	-	-	-	-	-	4.78	3.84	-	5.02	3.98	3.47	3.92	3.54	3.25
chr2	29917736	ALK	C	T	1673.91	N	-	-	-	-	3.2	3.1	3.64	3.11	3.14	3.86	3.16	3.25	3.83	3.05	3.21
chr2	29940529	ALK	A	G	783.87	N	55.3	46.6	51.1	53.1	46.9	49.2	50.96	44.66	48.11	50.95	44.29	48.28	49.65	43.83	45.92
chr2	30142984	ALK	CCTTGGCGAATCCACC	CG	2242	N	-	-	-	-	-	-	-	-	2.44	2.02	-	2.55	3.59	3.37	4.53
chr2	209113113	IDH1	G	A	1297.89	N	-	-	-	-	-	-	5.43	5.42	5.29	5.64	5.62	5.64	4.86	4.9	5.32
chr3	10188296	VHL	AT	A	1966.5	N	4.6	5.1	6	-	-	-	4.28	3.63	5.32	4.34	3.66	5.38	7.56	6.36	9.42
chr3	10191488	VHL	C	T	1401.11	N	-	-	-	-	-	-	3.45	3.14	2.94	3.77	3.31	3.29	3.55	3.38	3.35
chr3	37070355	MLH1	GG	G	1144.75	N	-	-	-	-	-	-	3.19	3.28	-	3.25	3.36	3	5.63	5.83	5.24
chr3	38182641	MYD88	T	C	875.14	N	-	-	-	-	-	-	3.47	-	-	3.83	3.67	1.36	3.64	3.37	1.28
chr3	41265566	CTNNB1	A	G	415.44	N	-	-	-	4.4	-	5.9	-	-	5.48	4.74	4.65	6	3.83	5	5.78
chr3	41266124	CTNNB1	A	G	1387.57	N	-	-	-	-	-	-	-	-	3.05	2.46	1.97	3.31	2.49	2.05	3.2
chr3	41266554	CTNNB1	TCATCCCA	T	799	N	-	-	-	-	-	-	-	-	-	1.84	1.72	2.01	3.24	3.09	3.58
chr3	41267222	CTNNB1	CTAAAATGGCAGT	CA	882.75	N	-	-	4.5	-	-	-	-	3.71	-	3.1	3.89	3.16	5.01	6.57	5.01
chr3	41268765	CTNNB1	AAACT	A	1226.88	N	5	-	-	-	-	-	3.27	-	-	3.26	2.4	2.16	5.73	4.27	3.74
chr3	41274898	CTNNB1	G	GGGA	622.1	N	6.1	3.2	-	8.5	-	-	6.89	-	-	7.25	3.47	2.93	11.75	5.93	4.91
chr3	41275648	CTNNB1	C	T	961.11	N	-	-	-	-	-	-	3.34	4.82	3.4	3.63	5.01	3.66	3.15	4.46	3.14
chr3	41277246	CTNNB1	GTTGTACC	G	593	N	6.8	4.7	-	-	-	5.2	4.64	3.82	-	4.65	3.76	4.07	7.65	6.27	6.56
chr3	41277953	CTNNB1	TCTGACAGAGTTA	T	822.9	N	6.3	3.5	3.5	-	-	-	3.75	-	-	4.07	3.15	2.7	6.23	4.78	4.2
chr3	41279559	CTNNB1	G	A	495	N	7.6	-	6.6	7.4	5.2	6.4	7.04	5.14	6.06	7.45	5.41	6.61	6.73	4.93	6.42
chr3	41280699	CTNNB1	G	A	1466.33	N	-	-	-	-	-	-	4.98	4.64	3.72	5.47	4.92	3.99	4.96	4.46	3.67
chr3	47084145	SETD2	AG	A	671.17	N	8.4	6.8	5.4	-	-	-	3.87	5.15	4.78	3.86	5.08	4.77	6.42	8.75	8.05
chr3	47161906	SETD2	CT	C	1165.27	N	-	4.8	4.9	-	-	-	3.87	5	4.43	4.18	5.03	4.68	6.57	8.38	7.87
chr3	47165517	SETD2	TGA	T	898.75	N	5.9	-	4.4	-	-	-	-	-	-	3.26	2.89	2.46	5.3	4.82	4
chr3	49412898	RHOA	T	C	1173.71	N	-	-	-	-	-	-	-	3.81	-	2.87	4.11	3.02	2.61	3.88	2.77
chr3	52440916	BAP1	C	T	683.88	N	-	-	-	-	-	5.2	-	-	5.59	4.07	3.12	6.21	3.73	2.85	5.49
chr3	52678783	PBRM1	AT	A	688.83	N	6.1	5.5	5.7	-	-	-	5.64	5.62	4.7	5.92	5.65	4.78	10.03	9.8	8.25
chr3	138665163	FOXL2	G	C	914.73	N	-	-	6.6	-	-	8.6	5.83	6	6.37	6.55	6.59	7.23	5	5.15	5.66
chr3	142274740	ATR	TT	T	540.36	N	12.4	7.4	7.6	4.5	-	6.9	7.4	7.43	8.29	16.4	0.17	15.63	15.04	0.28	12.66
chr3	178916928	PIK3CA	AGGCAACCGT	A	2621.86	N	-	-	-	-	-	-	-	2.59	-	1.64	2.61	2.38	2.92	4.63	4.22
chr3	178917610	PIK3CA	G	A	811.91	N	-	-	5.4	7.5	-	6.8	6.55	-	6.75	6.92	3.27	7.21	6.46	3.56	7.33
chr3	178919264	PIK3CA	A	T	658.91	N	-	8.5	-	-	-	4.9	4.76	7.04	5.19	5.03	7.29	5.53	5.47	7.17	4.95
chr3	178921553	PIK3CA	T	A	582.5	N	8.3	8	-	5.3	8.5	5.7	6.51	7.32	5.94	6.9	7.63	6.38	6.77	7.35	5.82
chr3	178922364	PIK3CA	G	T	700.09	N	-	7.4	-	-	6.3	-	3.75	6.41	4	4.06	6.6	4.25	4.25	6.47	4.43
chr3	178927462	PIK3CA	GT	G	848.92	N	8.3	6.6	4.3	-	7	-	5.49	6.72	3.63	5.32	6.12	3.58	9.19	10.76	6.12
chr3	178928078	PIK3CA	AGAAGATTTGCTGAACCCTATTGGTGTTACT	A	1535.83	N	-	-	-	-	-	-	-	-	-	1.57	1.32	1.41	2.67	2.22	2.35
chr3	178936091	PIK3CA	G	A	752	N	6.5	-	6.3	-	-	4.5	5.61	-	4.74	5.85	2.88	5.02	5.67	2.87	4.86
chr3	178937016	PIK3CA	C	T	1152.22	N	-	-	-	-	-	-	4.32	4.11	4.09	4.55	4.05	4.32	4.09	3.63	3.93
chr3	178937370	PIK3CA	G	GT	1100.69	N	4.5	7.3	5.1	-	7.9	-	3.68	5.04	3.99	3.89	6.11	4.52	6.39	8.54	6.78
chr3	178937738	PIK3CA	T	C	841.71	N	8.7	7	-	7.6	6.4	8	7.32	6.24	7.62	7.91	6.62	8.14	6.88	6.18	7.22
chr3	178938922	PIK3CA	GAGA	G	1651.29	N	-	-	-	-	-	-	-	2.88	-	2.55	2.89	2.25	4.71	5.3	4.18
chr3	178941911	PIK3CA	T	C	916.54	N	8.4	7.1	-	-	5.8	4.4	6.07	5.76	4.68	6.24	5.99	4.84	6.22	5.51	4.49
chr3	178942528	PIK3CA	C	A	653.17	N	7.5	-	-	6.9	-	5.5	6.64	4.38	5.41	6.91	4.53	5.62	6.63	4.56	5.81
chr3	178943785	PIK3CA	C	T	631.4	N	-	6.9	-	-	6	2.9	-	6.02	-	3.17	6.38	3.27	3.04	6.12	3.13
chr3	178947162	PIK3CA	G	C	810.1	N	-	8	-	-	5.4	-	3.75	6.14	-	3.89	6.24	3.03	4.75	5.72	2.92
chr3	178947827	PIK3CA	G	T	985.43	N	-	-	-	-	-	-	3.4	-	-	3.63	2.97	3.33	3.73	3.28	3.36
chr3	178948161	PIK3CA	A	G	511.4	N	5	-	-	-	-	7.3	5.74	-	7.61	6.13	3.48	8.23	6.27	4.09	7.76
chr3	178952085	PIK3CA	A	G	1470.1	N	-	6.5	-	-	-	-	4.4	4.82	4.53	4.68	5.02	4.83	4.19	4.77	4.74
chr4	1795734	FGFR3	T	A	381.55	N	6.9	-	-	7.3	-	4.4	7.72	-	5.63	8.47	3.31	6.32	8.19	3.09	6.23
chr4	1801137	FGFR3	TG	T	1265.6	N	-	-	-	-	-	-	-	-	-	-	2.62	2.16	3.58	4.63	3.84
chr4	1801511	FGFR3	C	T	548	Y	-	-	-	-	-	-	-	-	-	2.11	3.09	1.63	1.95	3.26	1.71
chr4	1803097	FGFR3	C	T	543.3	N	-	-	-	2.1	3.2	2.7	-	-	3.79	3.34	2.99	4.2	3.19	2.98	4.5
chr4	1803568	FGFR3	C	G	1362.43	N	-	-	-	-	-	-	-	-	2.77	1.08	2.86	3.17	1.34	2.35	2.91
chr4	1804668	FGFR3	G	A	814.2	N	5.9	-	-	-	-	-	4.79	5.71	3.5	5.2	5.96	3.74	4.73	5.66	3.61
chr4	1805481	FGFR3	TGAGGACGC	T	1041.27	N	-	4.2	3.9	-	-	-	3.44	3.42	3.19	3.51	3.43	3.35	5.12	5.11	4.95
chr4	1806099	FGFR3	A	G	1446.22	N	-	-	-	-	-	-	3.15	3.37	4.67	3.34	3.51	5	2.86	3.34	4.37
chr4	1806550	FGFR3	G	GGTAACA	1236.33	N	-	-	-	-	-	-	-	-	-	2.96	2.06	2.8	5.29	3.66	5.16
chr4	1807129	FGFR3	T	C	958.82	N	7.1	-	6.9	-	-	-	5.38	3.36	4.89	5.63	3.53	5.55	3.49	2.75	4.72
chr4	1807889	FGFR3	A	G	1003.78	N	-	-	-	-	3	2.3	4.18	-	-	4.57	3.29	2.55	4.26	3.13	2.34
chr4	1808295	FGFR3	T	TTGGGAGATCTTGCAC	1594.17	N	-	-	-	-	-	-	-	-	-	2.29	1.34	1.83	3.56	2.43	3.29
chr4	1808948	FGFR3	C	CGA	2730.75	N	-	-	-	-	-	-	-	2.72	3.02	2.23	2.79	3.28	3.66	4.89	5.63
chr4	55124952	PDGFRA	C	T	968.3	N	7.6	-	-	6.8	-	-	5.3	3.73	-	5.49	3.77	2.93	4.83	3.23	2.74
chr4	55127521	PDGFRA	C	CA	1111.29	N	-	-	-	-	-	-	-	3.19	-	2.77	3.18	1.38	5	5.68	2.45
chr4	55130078	PDGFRA	T	G	944.22	N	-	-	-	-	-	-	4.13	3.44	4.1	4.37	3.53	4.21	4.09	3.2	4.31
chr4	55131166	PDGFRA	GT	G	1224.33	N	-	-	4.4	-	-	-	4.41	-	3.42	4.54	2.5	3.51	8.11	4.27	6.08
chr4	55133834	PDGFRA	GCTGAAAAACAATCTGACT	G	1280.29	N	-	-	-	-	-	-	3.23	-	-	3.41	2.65	2.18	5.67	4.46	3.69
chr4	55136888	PDGFRA	A	AAGCT	1663.33	N	-	-	-	-	-	-	-	-	-	1.96	2.54	2.42	3.42	4.27	4.23
chr4	55138664	PDGFRA	G	A	1040.36	N	9.7	-	-	0.73	-	-	5.27	3.97	4.17	5.58	4.17	4.47	5.55	3.85	3.98
chr4	55139742	PDGFRA	A	G	2116.1	N	4.2	-	-	-	-	-	3.18	3.12	2.8	3.34	3.21	2.95	2.98	3.32	2.81
chr4	55141051	PDGFRA	GCCCAGATGGACATGA	G	941.18	N	4.6	5.7	-	-	-	-	3.46	4.56	3.93	3.58	4.49	4.07	6.09	7.47	6.97
chr4	55143577	PDGFRA	G	T	842.5	N	-	-	-	-	-	-	4.02	4.58	-	4.19	4.73	3.29	3.77	4.55	2.93
chr4	55144148	PDGFRA	C	G	1787.44	N	-	-	-	-	-	-	3.35	4.53	3.44	3.56	4.55	3.66	3.41	4.11	3.41
chr4	55144589	PDGFRA	A	C	739	N	-	-	-	-	-	-	-	-	-	3.59	3.09	2.47	3.2	2.86	1.98
chr4	55146541	PDGFRA	A	G	911.12	N	-	-	5.9	-	-	-	-	-	3.9	2.65	2.58	4.11	2.48	2.57	3.93
chr4	55151646	PDGFRA	CA	C	727.62	N	-	6.1	-	-	-	-	-	5.3	-	2.98	5.09	3.24	5.14	8.93	5.71
chr4	55152093	PDGFRA	A	T	1832.56	N	-	-	-	-	-	-	3.55	4.17	4.27	3.75	4.33	4.6	3.3	3.63	4.26
chr4	55153640	PDGFRA	AC	A	1299.56	N	-	4.6	-	-	-	-	-	2.97	3.21	2.73	2.94	3.25	4.88	5.28	5.92
chr4	55155241	PDGFRA	G	C	489.67	N	7.5	-	-	-	-	-	5.59	5.83	-	6.18	6.53	1.96	5.74	5.18	1.72
chr4	55156715	PDGFRA	GAC	G	679	N	3.4	3.8	7.4	-	-	4.8	3.61	-	5.13	3.69	2.5	5.14	5.99	3.95	8.41
chr4	55161400	PDGFRA	CAT	C	740.77	N	-	4.7	4.5	2.4	4.9	3.9	-	3.86	4.12	2.5	3.82	4.12	4.24	6.34	7.12
chr4	55524240	KIT	TC	T	421.9	N	5.2	-	-	4	-	3	4.49	-	-	4.76	4.17	3.94	8.44	7.41	6.76
chr4	55561938	KIT	TTTG	T	1003.25	N	-	-	3.8	-	-	-	-	-	4.44	2.71	2.78	4.48	4.52	4.77	7.48
chr4	55564681	KIT	AG	A	740.67	N	-	-	-	-	-	-	-	-	-	3.24	1.33	3.48	5.72	2.38	6.23
chr4	55565852	KIT	G	T	547.45	N	-	6.4	7.6	-	-	4.7	-	5.03	4.28	3.53	5.15	4.47	3.14	4.55	3.9
chr4	55569926	KIT	G	A	939.5	N	6	9.1	-	-	-	4.7	4.3	5.97	4.42	4.51	6.18	4.64	3.68	5.28	4.26
chr4	55573299	KIT	A	G	1148.38	N	-	-	-	-	-	-	3.43	3.49	-	3.66	3.64	2.86	3.55	3.77	2.93
chr4	55575593	KIT	C	T	549.33	N	-	7.2	-	-	5.6	6.1	6.29	6.37	5.73	7.16	7.02	6.49	6.98	6.09	5.99
chr4	55589771	KIT	A	ACGATTTT	595.33	N	-	5.3	-	-	7.3	-	-	4.71	-	2.64	4.94	1.74	4.32	7.86	2.8
chr4	55592178	KIT	C	CTGCCTT	2774.12	N	-	-	-	-	-	-	2.55	-	2.4	2.62	1.88	2.46	4.74	3.34	4.51
chr4	55593661	KIT	T	C	3156.56	N	-	-	-	-	-	-	3.27	3.88	3.28	3.42	3.96	3.45	3.41	3.66	3.31
chr4	55594221	KIT	A	G	1004.36	N	-	-	7.2	-	-	5.6	5.67	4.85	6.1	6.01	5.11	6.6	5.14	4.78	6.36
chr4	55595617	KIT	TATAAGA	T	490	N	3.1	-	3.9	-	-	-	-	-	-	1.8	2.23	3.53	2.81	3.48	5.64
chr4	55597490	KIT	CCAG	C	623.89	N	5.2	-	5.4	-	-	-	3.91	-	-	4.06	1.79	3.29	7.14	3.14	5.57
chr4	55598133	KIT	CA	C	1762.27	N	8.4	-	8.2	-	-	-	5.06	6.69	4.65	5.17	6.46	4.77	7.47	9.97	7.27
chr4	55599321	KIT	A	T	2118.78	N	-	-	-	-	-	-	3.73	3.54	3.84	3.85	3.62	4.01	3.54	3.53	4.07
chr4	55602765	KIT	G	A	881.33	N	-	-	-	-	-	-	-	-	-	1.91	3.75	3.15	1.99	3.55	2.89
chr4	55603391	KIT	C	A	921.33	N	6.8	-	-	-	-	-	5.06	3.24	-	5.38	3.36	3.26	4.9	3.11	3.11
chr4	55604631	KIT	CAG	C	1441.73	N	4.7	-	4.6	-	-	-	4.06	2.93	4.17	4.02	2.95	4.23	6.76	4.89	7.14
chr4	153249385	FBXW7	G	A	1524.78	N	-	-	-	-	-	-	3.21	3.46	2.91	3.41	3.61	3.08	3.27	3.31	2.99
chr5	1295344	TERT	G	A	1428.75	N	-	-	8	6.8	-	8	4.41	4.48	5.43	4.72	4.72	5.85	3.85	4	4.63
chr5	112090720	APC	AAGGTATC	A	1150.33	N	-	-	-	-	-	-	-	-	-	1.85	1.7	1.03	3.39	3.15	1.92
chr5	112102087	APC	AT	A	295.14	N	7.9	-	10	5.3	6.3	8.2	6.92	6.84	8.93	7.06	6.58	8.61	13.54	12.44	16.07
chr5	112103077	APC	G	GGAGAAAGA	586.57	N	-	4.4	-	-	-	-	-	-	-	2.73	3.88	1.53	5.03	6.28	2.85
chr5	112111407	APC	AATAG	A	708.7	N	-	4	-	-	-	3.9	-	3.93	4.66	3.39	3.9	4.62	6.36	7.19	8.57
chr5	112116592	APC	C	T	551.92	N	-	8.1	6.3	-	5.9	6.1	-	6.08	5.84	2.65	6.56	6.25	2.37	6.22	5.98
chr5	112128165	APC	AAATCG	A	925.14	N	3.6	7.1	7.2	-	7.1	7	3.84	5.85	5.85	3.94	5.76	5.87	7.38	10.7	10.94
chr5	112136981	APC	ATC	A	215.67	N	5.8	13.6	-	5.7	16	-	5.84	12.6	-	6.04	11.96	0.93	10.28	20.37	1.56
chr5	112151290	APC	G	GATGTTT	1808.83	N	-	-	-	-	-	-	-	-	-	1.81	1.6	1.46	2.98	2.83	2.59
chr5	112154871	APC	C	CG	1154.78	N	4.4	-	-	-	-	-	4.29	-	3.08	4.47	3.02	3.35	7.19	4.94	5.46
chr5	112157639	APC	AATGAAACTTTCATTTG	A	1512	N	5.4	-	-	-	-	6.6	4.83	-	5.4	4.78	2.01	5.35	8.47	3.57	9.5
chr5	112162818	APC	CATTGCAGAATT	C	1367.54	N	3.9	-	3.2	5.7	-	5.7	4.67	3.61	5.13	4.58	3.61	4.91	8.15	6.42	8.69
chr5	112163634	APC	ATGCTC	A	238.43	N	13.2	4.3	6	10.6	8.6	8	8.76	-	5.98	8.37	5.21	6.03	14.34	8.7	10.38
chr5	112164560	APC	CGAGT	C	485.18	N	4	6.7	-	5	7.5	2.8	-	-	-	4.95	7.06	3.19	8.91	12.77	5.6
chr5	112170838	APC	T	TA	350.78	N	-	3.2	-	5.4	-	-	7.25	-	-	7.13	3.25	4.48	12.42	5.47	7.93
chr5	112174295	APC	G	GG	1524.12	N	-	-	-	-	-	-	2.9	-	2.91	3.08	2.53	3.12	5.48	4.31	5.52
chr5	112175211	APC	TAAAAG	T	827.67	N	-	10	6.7	-	-	-	3.58	-	-	4.03	3.23	2.51	6.93	5.74	4.27
chr5	112175639	APC	C	T	2443.88	N	-	-	-	-	-	-	2.95	2.66	-	3.12	2.74	2.36	2.96	2.5	2.53
chr5	112179431	APC	C	T	766	N	-	-	-	-	-	-	4.64	3.77	3.93	5.41	3.97	4.27	4.68	3.52	3.58
chr5	170837543	NPM1	C	CTCTG	1178.92	N	4	6.7	4.1	-	-	-	3.33	4.42	2.94	3.61	4.3	3.06	5.56	7.43	5.24
chr6	117609891	ROS1	C	T	1374.75	N	-	-	-	-	-	-	4.76	4.25	-	4.97	4.44	3.04	4.46	3.91	3.08
chr6	117622184	ROS1	G	C	967	N	-	-	-	-	-	-	4.08	3.68	4.17	4.31	3.8	4.33	3.74	3.53	3.84
chr6	117630029	ROS1	G	T	1487.88	N	-	-	-	-	-	-	-	3.6	3.94	2.81	3.71	4.01	2.64	3.47	3.59
chr6	117631245	ROS1	ATACAT	A	850.5	N	4.4	-	-	-	-	-	3.65	-	-	3.65	2.1	1.68	6.36	3.54	2.82
chr6	117632257	ROS1	C	A	686.33	N	-	-	-	-	-	-	-	-	-	2.49	2.55	2.81	2.09	2.31	2.25
chr6	117638347	ROS1	C	T	685.29	N	-	-	-	-	-	-	-	4.03	-	3.58	4.13	2.89	2.96	3.43	2.51
chr6	117639351	ROS1	C	T	925.62	N	-	-	-	-	-	-	-	3.65	3.67	3.15	3.75	3.84	3.19	3.83	3.83
chr6	117641138	ROS1	G	GA	1782.8	N	4.4	-	-	-	-	-	4.59	4.37	3.61	4.64	4.6	3.99	7.75	7.26	6.36
chr6	117642554	ROS1	C	A	856.83	N	-	13	7.4	4.8	-	-	5.16	5.67	4.53	5.57	5.99	5.02	5.08	5.54	4.8
chr6	117645500	ROS1	G	A	525.25	N	6.7	10.9	-	6.7	7.8	-	7.13	8.26	-	7.59	8.52	2.13	7.19	8.06	2.65
chr6	117647457	ROS1	TCTGAA	T	1029.62	N	5.4	8.9	5.7	-	-	8.9	5.47	6.11	6.1	5.41	5.82	5.89	9.26	10.04	10.3
chr6	117650522	ROS1	C	A	1549.78	N	-	-	-	-	-	-	3.53	6.53	4.13	3.66	6.69	4.3	3.86	6.84	4.07
chr6	117658490	ROS1	T	C	1131.56	N	9.6	-	-	-	-	-	5.91	3.66	-	6.07	3.77	2.89	5.2	3.83	2.58
chr6	117662628	ROS1	ATTCACTTTGTCTTAGAGGAGT	A	1374.71	N	-	-	-	-	-	-	-	-	3.36	2.24	2.25	3.45	3.73	3.79	5.66
chr6	117663567	ROS1	AT	A	1194.25	N	5.1	5.7	6.4	-	-	-	5.27	4.98	4.77	5.2	4.94	4.71	9.04	8.49	8.05
chr6	117665317	ROS1	C	T	1357.11	N	-	-	-	-	-	-	4.48	4.07	3.21	4.77	4.2	3.45	4.39	4.25	3.27
chr6	117674199	ROS1	C	T	973.4	N	-	-	-	-	-	4.2	3.98	4.07	4.16	4.08	4.15	4.32	4.5	3.58	4.05
chr6	117678067	ROS1	CAATACAAGCGACTATAGAGGAAAA	C	904.6	N	-	-	-	-	-	-	-	-	-	1.92	0.9	-	3.27	1.48	1.17
chr6	117678969	ROS1	TA	T	594.67	N	10.9	-	-	7.5	-	3.3	9.88	5.42	4.78	9.59	5.28	4.75	17.15	9.23	8.29
chr6	117681127	ROS1	C	CAA	732.23	N	8.4	4.4	8	-	-	6.5	5.27	3.74	5.29	5.27	3.91	5.37	8.53	6.12	8.6
chr6	117681563	ROS1	CCT	C	592.07	N	4.6	4.7	5.2	-	4.9	3.8	4.79	4.7	4.92	4.74	4.56	4.98	8.7	8.29	9.01
chr6	117683798	ROS1	CT	C	831.5	N	-	-	-	-	-	-	-	-	-	1.9	1.85	1.98	3.01	3.05	3.16
chr6	117686295	ROS1	G	C	605.3	N	-	-	-	5.1	-	3.8	5.1	4.62	-	5.22	4.75	3.77	4.59	4.04	3.51
chr6	117686796	ROS1	G	A	888.2	N	-	7.6	-	-	6.6	-	4.25	6.38	-	4.39	6.65	3.06	4.35	5.93	2.8
chr6	117687379	ROS1	T	C	811.9	N	-	8.1	-	-	-	-	3.51	5.19	3.61	3.63	5.24	3.68	3.3	5	2.95
chr6	117700258	ROS1	C	T	558	N	-	-	-	-	-	-	-	-	-	2.66	3.51	3.01	3.07	3.16	3.05
chr6	117704565	ROS1	G	T	1038.33	N	-	-	-	-	-	-	-	-	-	2.77	2.98	1.42	2.97	3.23	1.44
chr6	117706918	ROS1	G	C	1198.71	N	-	-	-	-	-	-	3.38	-	-	3.53	2.7	2.44	3.25	2.31	2.36
chr6	117708153	ROS1	G	A	1247	N	5.2	-	-	-	-	-	4.15	-	3.06	4.24	2.74	3.17	4.13	2.7	2.94
chr6	117708967	ROS1	AG	A	1107.57	N	-	-	-	-	-	-	-	-	3.73	1.56	2.89	3.7	2.64	4.71	6.34
chr6	117710552	ROS1	G	C	1240	N	-	-	-	-	-	-	-	3.32	-	2.81	3.5	2.74	2.86	3.31	2.73
chr6	117714408	ROS1	AT	A	613.83	N	7.4	6.7	4.4	5.3	-	-	6.3	7.41	-	6.28	7.11	3.01	10.63	11.91	5.01
chr6	117715476	ROS1	T	A	456.55	N	7.8	3.9	-	-	-	-	6.04	5.51	4.58	6.38	5.78	4.83	5.8	5.48	4.76
chr6	117715868	ROS1	C	T	1379.11	N	-	-	-	-	-	-	3.63	5.4	3.25	3.81	5.49	3.43	3.42	4.57	3.11
chr6	117717359	ROS1	G	C	435	N	-	-	-	4.3	-	3.6	-	-	-	4.81	3.65	3.86	4.83	3.59	3.86
chr6	117718142	ROS1	AT	A	1002.3	N	-	5.8	5.3	-	-	-	-	4.96	4.79	2.67	4.93	4.76	4.81	8.87	8.62
chr6	117724379	ROS1	C	T	713.89	N	-	-	-	-	-	5.4	-	4.26	4.8	1.83	4.31	5.02	1.9	3.83	4.61
chr6	117725578	ROS1	T	C	780.4	N	100	100	98.4	99.1	99.8	99.3	95.42	95.3	95.08	95.13	95.15	94.82	95.53	94.8	95.15
chr6	117730760	ROS1	C	T	786.67	N	-	-	-	-	-	4.7	3.76	-	4.36	3.87	3.39	4.58	3.21	3.01	3.95
chr6	117737479	ROS1	C	T	1294.75	N	-	-	-	-	-	-	3.18	4.21	-	3.3	4.3	3	3.16	4.27	2.68
chr6	117739669	ROS1	C	T	489.86	N	-	-	-	-	-	3.5	-	-	-	3.24	3.89	3.54	3.17	3.67	3.59
chr6	117746743	ROS1	T	C	1239.56	N	-	-	-	-	-	-	3.42	5.07	4.27	3.57	5.12	4.51	3.47	5.05	4.25
chr6	152419926	ESR1	A	G	2034.38	N	-	-	-	-	-	-	3.09	-	2.89	3.31	2.6	3.09	2.82	2.32	2.73
chr7	55087046	EGFR	G	A	806.3	N	-	-	-	-	-	4.1	4.64	4.78	4.38	5.02	5.03	4.85	5.25	4.96	4.63
chr7	55209985	EGFR	AAGGCACG	AC	294	N	9.4	7.8	-	11.2	7.4	5.7	9.23	5.58	-	9.11	5.52	4.33	15.73	9.27	6.86
chr7	55211109	EGFR	G	T	815.88	N	-	-	-	-	-	-	4.45	6.68	-	4.68	6.87	3.04	4.25	6.53	2.8
chr7	55214348	EGFR	C	A	1085.93	N	47.8	47.6	47.7	49.1	49.1	47.1	44.28	44.86	45.45	43.98	44.9	44.79	43.92	44.42	44.33
chr7	55219001	EGFR	C	G	886	N	-	-	-	-	-	4	-	-	4.24	2.69	3.38	4.43	2.38	2.92	4.22
chr7	55220320	EGFR	C	T	1711.89	N	-	-	-	-	-	-	2.83	3.86	2.64	3	3.99	2.73	2.98	3.69	2.75
chr7	55221796	EGFR	CCCCGAGGG	C	3559.78	N	-	-	-	-	-	-	2.63	2.91	2.6	2.72	2.93	2.66	4.52	4.95	4.62
chr7	55223530	EGFR	TGTG	T	1326.7	N	3.2	6.7	-	-	-	-	3.72	4.47	-	3.82	4.49	2.3	6.58	7.81	3.84
chr7	55224495	EGFR	G	A	1182.3	N	-	-	-	-	-	4.7	3.89	3.31	5.22	4.14	3.47	5.65	3.83	2.89	4.88
chr7	55225428	EGFR	G	A	954.12	N	-	-	-	-	-	-	4.78	5.04	-	4.91	5.21	2.99	4.51	4.49	2.76
chr7	55228009	EGFR	C	A	525.86	N	7.4	-	-	-	-	-	-	-	-	3.89	3.64	2.6	3.26	3.36	2.53
chr7	55229231	EGFR	AG	A	1611.67	N	-	-	-	-	-	-	4.15	4.26	4.15	4.3	4.29	4.16	7.51	7.44	7.19
chr7	55231427	EGFR	G	A	966.14	N	-	-	-	-	-	-	-	4.4	-	3.08	4.45	2.84	2.78	4.3	2.96
chr7	55233067	EGFR	TG	T	1660.82	N	5.9	4.5	-	-	-	-	2.96	3.45	3.43	3.03	3.47	3.47	5.21	6.08	6.08
chr7	55238220	EGFR	GCCT	G	2341.5	N	-	3.9	-	-	-	-	3.03	2.75	3.76	3.14	2.77	3.82	5.47	4.82	6.67
chr7	55238874	EGFR	T	C	1664.89	N	-	-	-	-	-	-	5.01	3.11	3.32	5.2	3.2	3.44	4.81	3.19	3.55
chr7	55240741	EGFR	TG	T	1561.75	N	-	-	-	-	-	-	2.87	-	3.25	2.92	2.86	3.28	4.57	4.58	5.15
chr7	55241705	EGFR	T	A	1499.83	N	-	-	-	-	-	-	-	-	-	2.74	2.7	2.44	2.15	2.48	2.43
chr7	55242465	EGFR	GGAATTAAGAGAAGCA	G	1665	N	3.6	4.3	3.6	-	-	-	2.77	3.2	2.67	2.76	3.08	2.62	4.76	5.47	4.62
chr7	55249071	EGFR	C	T	1913.42	N	-	-	8.3	-	4.2	6.8	4.43	3.66	5.95	4.59	3.82	6.23	3.7	2.89	4.87
chr7	55259515	EGFR	T	G	971.29	N	-	-	-	-	-	-	4.04	-	-	4.22	2.75	2.46	3.55	2.69	2.23
chr7	55260477	EGFR	G	A	1486.14	N	-	-	-	-	-	-	2.77	-	-	2.83	2.55	2.45	2.7	2.38	2.45
chr7	55266482	EGFR	C	T	1471.75	N	-	-	-	-	-	-	-	3.42	3.96	2.74	3.55	4.25	2.6	3.17	3.73
chr7	55268044	EGFR	C	T	2669.62	N	-	-	-	-	-	-	2.73	3.22	-	2.8	3.3	1.9	2.82	3.22	2.03
chr7	55268916	EGFR	C	T	2333.33	Y	-	-	-	-	-	-	4.02	3.93	3.14	4.3	4.1	3.34	4	3.53	3.01
chr7	55269458	EGFR	T	C	1396.88	N	-	-	-	-	-	-	3.03	3.65	-	3.23	3.73	2.57	3.11	3.98	2.52
chr7	55270220	EGFR	G	A	1715.33	N	-	-	-	-	-	-	4.71	4.25	3.96	5.34	4.58	4.4	4.69	4.29	3.85
chr7	55273218	EGFR	G	A	2121	N	-	-	-	-	-	-	3.01	3.54	3.08	3.33	3.79	3.41	3.03	3.46	2.93
chr7	116339746	MET	CTTCT	C	2010.11	N	4.3	-	-	-	-	-	3.74	2.72	-	3.8	2.81	2.49	6.17	4.67	4.03
chr7	116371771	MET	G	A	376.25	N	7.9	-	-	-	-	-	5.42	-	-	5.7	4.39	3.51	4.79	3.86	2.86
chr7	116380020	MET	C	T	1807.5	N	-	-	-	-	-	-	3.34	3.48	-	3.54	3.62	2.63	3.52	3.5	2.71
chr7	116380943	MET	ATTTCCAGTCCTGCAG	A	769.22	N	3.1	3.5	-	-	-	-	4.3	-	-	4.26	2.47	1.71	7.07	4.11	2.86
chr7	116395509	MET	CTAGAGTTCTCCTTGGAAATGAGAG	CG	914.83	N	-	-	-	-	-	-	-	-	-	1.91	2.48	1.45	3.49	4.4	2.62
chr7	116397781	MET	G	A	595.25	N	7.3	5.5	-	8.7	-	5.5	8.4	-	5.34	8.83	4.42	5.69	7.55	3.62	4.97
chr7	116398541	MET	AC	A	907.3	N	4.7	-	4.9	-	-	-	3.88	-	3.42	3.91	3.55	3.57	6.16	5.69	5.73
chr7	116399448	MET	TG	T	1855.25	N	-	-	-	-	-	-	3.53	-	2.65	3.56	2.42	2.68	6.31	4.25	4.78
chr7	116403181	MET	C	CA	2106.89	N	-	-	-	-	-	-	3.93	3.13	2.72	3.91	3.16	2.72	6.84	5.35	4.62
chr7	116409843	MET	G	C	1879.89	N	-	-	-	-	-	-	3.35	4.4	2.83	3.51	4.48	3.02	3.23	4.31	3
chr7	116411678	MET	C	T	1577.33	N	-	-	-	-	-	-	3.96	3.55	4.38	4.19	3.7	4.64	3.63	3.09	4.33
chr7	116412044	MET	G	A	1074.6	N	-	-	-	-	-	5.6	4.5	4.94	5.04	4.9	5.06	5.54	4.9	4.95	4.86
chr7	116414994	MET	GACATGTCCCCCA	G	1356.78	N	-	4.2	-	-	-	-	3.28	4.72	-	3.32	4.58	2.82	5.12	7.18	4.37
chr7	116417494	MET	A	T	528.53	N	8.2	11.1	9.3	10.4	7.1	8.2	7.03	7.31	6.61	7.31	7.56	6.8	5.56	6.12	5.14
chr7	116418865	MET	A	ATT	657.12	N	-	3.3	-	-	-	-	-	3.87	-	2.88	3.91	1.34	4.99	6.61	2.25
chr7	116422110	MET	CA	C	1027.42	N	-	4.9	9.6	-	-	3.6	4.78	3.68	5.68	4.81	3.66	5.51	8.03	6.11	9.56
chr7	116423407	MET	G	A	978.2	N	-	-	-	6.2	-	-	6.27	4.36	3.39	6.66	4.55	3.62	5.94	3.94	3.32
chr7	116436056	MET	CATGTGAACGCTACTT	C	1096.5	N	3.6	-	-	-	-	-	3.26	-	-	3.37	2.65	2.21	5.93	4.59	3.82
chr7	128849189	SMO	G	C	1338.78	N	-	-	-	-	-	-	3.13	4.33	3.83	3.32	4.45	4.21	2.93	3.76	4.12
chr7	140453136	BRAF	A	T	1218.33	N	-	-	-	-	-	-	5.97	5.76	4.36	6.24	5.94	4.56	5.52	5.12	4.35
chr7	148508727	EZH2	T	A	957.38	N	6.6	7.2	-	6	-	5.1	6.76	5.31	4.51	7.42	5.62	4.9	5.96	4.41	4.12
chr7	151188050	RHEB	A	T	873.92	N	7.4	10	8.8	-	-	6.9	6.39	4.98	6.94	6.69	5.09	7.2	6.73	4.69	6.98
chr8	38272308	FGFR1	T	C	724.25	N	-	-	-	-	-	6.8	-	-	5.26	2.14	4.05	5.48	1.8	3.24	4.57
chr8	38274849	FGFR1	G	T	1487	N	-	-	-	-	-	-	-	3.81	-	2.57	3.9	2.66	2.42	3.47	2.58
chr9	5073770	JAK2	G	T	1880	N	-	-	-	-	-	-	3.88	4.42	3.79	4.08	4.59	4.1	3.94	4.47	3.68
chr9	80336407	GNAQ	TG	T	560.29	N	4.9	-	-	-	-	-	-	-	-	3.25	3.31	0.6	5.24	5.09	0.98
chr9	80343510	GNAQ	ATAACCGAGGAGTT	A	1139.17	N	-	-	-	-	-	-	-	-	-	1.76	1.8	1.54	3.02	3.15	2.6
chr9	80409488	GNAQ	T	G	2979.1	N	-	-	5.3	-	-	-	2.81	3.89	4.07	2.95	4.04	4.36	3.01	3.98	4.81
chr9	80412493	GNAQ	C	T	653.12	N	8.3	-	-	-	-	-	3.95	-	-	4.47	2.64	3.38	4.55	2.51	3.39
chr9	80430672	GNAQ	TAATTGTGCATGAG	T	1441.54	N	4.8	5.2	6.9	-	-	7.2	3.96	3.19	4.83	4.07	3.38	4.92	7.14	5.65	8.65
chr9	80537112	GNAQ	T	A	972.82	N	-	-	-	-	5.5	2.2	4.58	5.62	4.68	3.01	5.32	3.54	3.35	5.16	3.46
chr9	80646044	GNAQ	GGCGTCCCGCTTGTCCCTGCGGA	G	654.38	N	-	4.5	-	3.8	-	-	-	-	-	2.84	3.75	2.45	4.27	5.76	3.7
chr9	133748288	ABL1	T	G	789.67	N	-	-	-	-	-	-	-	-	-	2.73	2.69	3.75	2.4	2.46	3.4
chr9	135778003	TSC1	G	A	663.83	N	-	-	-	-	-	-	-	-	-	2.58	3.11	1.26	2.18	2.72	1.12
chr9	139390648	NOTCH1	CAG	C	696.38	N	6.3	-	-	-	-	-	5.8	-	-	6.58	3.02	1.6	8.16	4.96	2.61
chr9	139399345	NOTCH1	G	GG	1578.38	N	-	-	-	-	-	-	-	4.32	2.83	2.67	4.53	3.06	4.39	7.77	5.19
chr10	8115874	GATA3	C	CG	4518.22	N	-	-	-	-	-	-	2.74	2.29	2.01	2.79	2.28	2.09	4.85	3.89	3.55
chr10	43572749	RET	TTGC	T	712.67	N	9.8	5.4	7.1	10.3	7.3	8.7	8.29	7.15	6.42	7.78	6.94	6.13	13.38	11.62	10.2
chr10	43595980	RET	C	T	1847.4	N	-	-	-	3.7	1.4	-	4.23	-	2.87	4.42	2.09	2.98	4.52	2.28	2.98
chr10	43597895	RET	CCTT	C	1298.17	N	3.9	6.1	8.4	-	0.6	-	3.24	-	4.16	3.42	2.51	4.33	5.58	4.06	7.17
chr10	43600485	RET	CGAGCTGGT	C	645.73	N	4.7	4.2	3.3	-	-	-	3.99	-	3.81	4.4	3.14	4.14	6.78	5	6.24
chr10	43601917	RET	G	A	1288.44	N	-	6.7	-	-	-	-	2.72	3.35	-	3.08	3.64	2.54	3.17	3.63	2.58
chr10	43604580	RET	C	T	2148.44	N	-	-	-	-	-	-	2.76	2.97	3.07	2.99	3.03	3.32	3.06	3.28	3.42
chr10	43606861	RET	GCAGACCTCTAGGCAGGCCCAGGCC	G	1206.75	N	-	-	3.3	-	0.4	2.6	-	-	-	0.96	-	1.38	1.31	2.36	2.07
chr10	43607548	RET	TGTGGCCGAG	T	1192	N	-	3.6	-	-	-	-	-	3.27	-	3.23	3.43	1.55	4.86	5.17	2.36
chr10	43608315	RET	T	TTCC	1964.1	N	-	-	-	-	-	6	3.78	3.2	4.02	3.97	3.27	4.26	6.01	4.85	6.49
chr10	43609073	RET	ACTGCTTCCCTGAGGAGGAGAAGTGCTT	A	1423.57	N	-	-	-	-	-	-	-	-	2.76	1.76	1.34	3.04	2.73	2.02	4.7
chr10	43613843	RET	G	A	1346	Y	99.8	100	99.2	99.9	99.9	99.9	94.94	95.9	96.17	94.81	95.7	95.88	96	96.71	95.93
chr10	43615072	RET	G	T	1959.25	N	-	-	-	-	-	-	2.88	-	2.71	3.02	2.59	2.86	2.97	3.05	3.06
chr10	43615611	RET	GAGATGTTTATGA	G	727.2	N	-	3.8	-	2.8	3.7	2.5	-	-	-	2.11	2.82	1.92	3.8	5.08	3.42
chr10	43617416	RET	T	C	1666.29	N	-	-	-	-	-	-	-	-	3.23	2.64	2.64	3.51	2.61	2.48	3.34
chr10	43619158	RET	AG	A	757	N	7.7	-	-	3.5	-	3	6.39	-	4.28	6.72	2.59	5.12	11.39	4.09	7.74
chr10	43620335	RET	C	T	657.78	N	7.5	-	-	6.8	-	-	6.74	-	-	7.23	2.36	2.45	7.26	2.29	2.19
chr10	43622155	RET	G	A	1348.78	N	-	-	-	-	-	-	4.68	3.46	4.51	4.86	3.57	4.63	4.01	3.06	4.08
chr10	43623671	RET	TGCTTTCACCCTCAGCG	T	1036.83	N	-	-	-	-	-	-	-	-	-	1.25	1.81	0.56	2.23	3.18	0.99
chr10	89624293	PTEN	T	TCGGGAGC	1443.33	N	-	-	-	-	-	-	3.02	3.2	3.18	3.33	3.55	3.51	5.01	5.19	5.39
chr10	89653813	PTEN	T	TATGGGATTG	1378.45	N	4.1	-	4.8	-	-	-	2.72	3.3	3.56	3.13	3.54	3.91	4.72	5.52	6.23
chr10	89685306	PTEN	A	ATAT	1362	N	-	4.3	-	-	-	-	2.69	4.03	-	2.88	4.13	2.52	4.88	7.14	4.39
chr10	89690826	PTEN	C	CTA	558.54	N	4.9	4.2	3.9	5.6	5.9	-	5.3	5.51	-	5.5	5.56	3.53	10	10.14	6.5
chr10	89692905	PTEN	G	A	2230.56	N	-	-	-	-	-	-	3.23	5.19	3.81	3.46	5.5	4.02	3.55	5.26	4.28
chr10	89711937	PTEN	T	TCACCGA	2246.7	N	-	5.5	-	-	-	-	3.1	3.76	3.59	3.44	3.95	3.81	5.7	6.74	6.63
chr10	89717770	PTEN	A	AA	1747.56	N	-	-	-	-	-	-	3.22	3.06	4.09	3.54	3.34	4.39	5.33	5.18	7.04
chr10	89720812	PTEN	A	AA	2599.78	N	-	-	-	-	-	-	3.76	4.87	4.64	3.99	4.84	4.61	6.4	8.21	8.14
chr10	123247516	FGFR2	T	C	1099.36	N	8.3	-	7.1	-	-	-	5.47	4.47	5.9	5.88	4.61	6.19	5.01	4.18	6
chr10	123258034	FGFR2	A	T	611.43	N	-	-	-	-	-	-	5.46	-	-	5.74	4.03	2.86	5.24	3.55	2.38
chr10	123274774	FGFR2	A	G	1037.11	N	5.5	-	-	-	-	-	4.4	4.18	-	4.66	4.36	2.53	4.39	4.1	2.71
chr10	123279677	FGFR2	G	C	942.33	N	-	-	-	-	-	-	-	-	-	2.54	2.87	2.6	2.62	3.01	2.62
chr11	534288	HRAS	C	A	1300.43	N	-	-	-	-	-	-	-	3.29	-	2.42	3.58	3	2.47	3.56	2.83
chr11	69466019	CCND1	C	T	959.86	N	-	-	-	-	-	-	4.88	-	-	5.26	3.39	2.16	5.18	3.82	2.22
chr11	108098351	ATM	CATGAGTCTAGTACTTAATG	C	212.82	N	4.5	6	6	-	6	6.6	-	-	-	3.71	4.55	5.43	6.44	8.04	9.4
chr11	108100042	ATM	CAAACAGAA	C	412	N	-	6.5	5.2	-	-	4.9	-	-	4.52	3.34	3.85	4.52	5.68	6.7	7.92
chr11	108106541	ATM	TATCTC	T	719.67	N	-	4.9	-	-	4.7	-	-	5.17	-	2.34	5.15	2.54	4.45	9.69	4.8
chr11	108114816	ATM	CT	C	1012.36	N	4.8	6.3	-	-	-	-	4.69	4.59	4.36	4.82	4.78	4.69	8.31	8.2	7.88
chr11	108115679	ATM	AAG	A	853.75	N	7	-	5.8	-	-	5.8	5.98	4.85	4.51	6.06	4.76	4.49	10.06	7.79	7.56
chr11	108117789	ATM	T	TA	622.47	N	9.1	10.2	9.9	7.3	10.3	10	6.32	7.92	8	6.22	7.51	7.79	10.45	12.13	12.88
chr11	108119772	ATM	GGGAAGTA	G	898.11	N	8.7	-	-	-	-	0.82	3.46	-	-	3.55	2.46	3.11	6.47	4.36	5.38
chr11	108121454	ATM	CAAA	CT	463.7	N	10	4.8	9.4	-	-	-	4.02	5.13	-	4.34	5.2	-	6.89	9.25	6.5
chr11	108122672	ATM	AAAGGAATC	A	809.71	N	-	3.6	-	-	-	-	-	-	-	2.08	3.23	1.93	3.75	5.85	3.54
chr11	108123565	ATM	GGA	G	664.8	N	-	-	4.8	-	-	5.9	-	3.83	4.83	2.01	3.89	5	3.43	6.7	8.6
chr11	108124718	ATM	CTGTCTTCTGGGATTATCAGAA	CG	650.14	N	3.6	-	-	-	-	-	-	-	-	2.72	2.87	2.42	4.26	4.62	3.76
chr11	108127025	ATM	T	TAAAAA	475.22	N	-	7.3	-	-	6.2	-	-	4.8	-	2.58	4.58	2.69	4.68	8.31	4.75
chr11	108128325	ATM	TGTACCA	T	734.92	N	7.5	6.2	4.1	7	-	-	5.69	4.86	-	5.61	4.85	3.21	9.96	9.02	5.79
chr11	108129792	ATM	GTAAAAGTTTAGTAAGTA	G	693.82	N	4.1	3.9	3.4	-	-	3.7	3.78	-	-	3.82	3.36	3.18	6.96	5.78	5.65
chr11	108138061	ATM	GTACCA	G	941.45	N	-	5.8	5	-	-	5.4	-	3.92	4.6	1.9	3.93	4.61	3.16	6.59	7.79
chr11	108139290	ATM	TTGATTCTAGCACGC	T	578.83	N	7.1	3.6	4.6	4.5	6.2	2.2	-	-	-	1.65	2.75	2.3	2.6	4.44	3.64
chr11	108142010	ATM	ATGTT	A	935	N	-	4.4	-	-	-	-	-	4.81	3.82	-	4.71	4.04	3.9	8.56	6.99
chr11	108143488	ATM	GGA	G	2064.62	N	-	-	-	-	-	-	3.67	-	3.1	3.66	2.09	3.09	6.68	3.87	5.61
chr11	108150246	ATM	TC	T	799.44	N	-	-	-	-	-	3.6	5.11	-	4.8	5.15	2.35	4.82	9.08	4.04	8.42
chr11	108151889	ATM	GA	G	599.55	N	-	7.9	5	-	7.1	-	4.31	7.11	-	4.18	6.71	3.86	7.33	11.16	6.11
chr11	108153579	ATM	ACTACACAAATATTGAGG	A	251.78	N	6.9	4.9	5.1	-	-	-	-	-	-	2.77	2.42	2.36	5.06	4.25	4.31
chr11	108155116	ATM	CAGAGACA	C	1408.33	N	-	-	-	-	-	-	2.84	3.1	3.3	2.94	3.12	3.33	5.12	5.51	5.92
chr11	108158371	ATM	GTTA	G	774.08	N	7.6	-	3.8	6.7	-	5.6	5.56	-	4.07	5.58	2.69	4	9.51	4.61	7.04
chr11	108159737	ATM	TC	T	792	N	6.7	-	6	7.6	4	6.3	7.47	5.12	6.42	7.17	5.03	6.21	13.14	8.91	11.21
chr11	108160422	ATM	CTGTT	C	754.67	N	5.4	5.8	-	-	-	6	4.09	3.98	5.01	4.03	3.87	4.87	7.19	7.06	8.76
chr11	108163485	ATM	C	CATAA	372	N	5.5	7.9	4.7	-	-	-	-	-	-	2.96	1.88	3.63	5.31	3.42	6.51
chr11	108164066	ATM	G	GGATA	466.92	N	-	4.5	7.1	6.5	-	9.2	5.33	4.61	8.28	5.63	5.01	8.08	10	8.52	14.83
chr11	108165710	ATM	TGAAGGACTAAAGGATCTTCGAAGA	TT	825.4	N	3.8	5	-	-	-	5.1	3.97	-	-	3.84	2.91	2.94	6.24	4.76	4.38
chr11	108168096	ATM	AAAAG	A	769.15	N	4	6.7	5	-	-	4.8	3.7	4.47	3.78	3.76	4.51	3.82	6.62	7.76	6.72
chr11	108170481	ATM	TTTCTC	T	782.29	N	6.4	8.9	3.6	-	7.8	4.5	4.82	6.71	4.08	4.7	6.57	4.11	7.4	10.75	6.67
chr11	108172397	ATM	GTTACCTGT	G	967.14	N	6.6	3.6	7.4	6.2	-	7.4	5.29	4.18	6.23	5.07	4.15	6.02	8.71	7.07	10.21
chr11	108173584	ATM	TAGA	T	958.31	N	4.7	3.8	5.2	-	-	6.1	5	3.64	5.45	5.02	3.64	5.33	9.54	6.88	10.08
chr11	108175412	ATM	AC	A	419.73	N	-	-	5.1	7.9	-	5.7	7.36	-	5.46	7.31	3.76	5.73	12.27	6.32	8.98
chr11	108178696	ATM	TGAG	T	967.31	N	4.8	6.4	5.7	-	-	6.9	3.41	4.77	5.21	3.39	4.52	5.13	5.49	7.33	8.29
chr11	108181013	ATM	TAAGAAAAGTATGGATGATCAAG	T	762.7	N	6.5	4	4.4	-	-	-	-	3.51	-	3.2	3.41	3.41	5.52	6.36	5.32
chr11	108183192	ATM	A	C	692.3	N	-	5.8	-	-	5.3	-	5.82	6.03	-	6.08	6.33	3.74	5.23	6.06	3.73
chr11	108186787	ATM	TA	T	826.42	N	3.6	4.9	6.8	-	-	-	4.59	4.87	3.99	4.73	4.93	4.21	8.26	8.61	7.38
chr11	108188185	ATM	TAGAAGAA	TAGTC	861.18	N	3.4	-	3.7	-	-	4.6	3.15	-	4.57	3.12	2.16	4.52	5.81	4.06	8.48
chr11	108190685	ATM	GA	G	470	N	4.7	7.1	4.2	-	4.3	-	4.18	5.72	-	4.19	5.62	3.36	7.72	10.34	6.11
chr11	108192057	ATM	G	A	705.75	N	5.9	-	6.4	-	-	5.8	4.39	4.9	5.99	4.6	5.11	6.29	4.19	4.51	5.91
chr11	108196170	ATM	GAA	G	691	N	5.9	3.5	-	-	-	-	-	-	-	3.59	2.77	3.04	5.61	4.8	4.49
chr11	108196879	ATM	CA	C	804.8	N	-	9.2	-	-	-	-	4.44	4.32	4.99	4.34	4.16	5.2	7.97	7.6	9.04
chr11	108198384	ATM	CTAAAACT	C	1259.25	N	4.1	-	-	-	-	-	2.97	-	-	3	2.27	1.37	5.62	4.19	2.53
chr11	108199755	ATM	AAG	A	422.42	N	8	-	5.5	8.1	-	6.4	6.93	-	4.68	7.21	3.96	5.06	10.74	5.65	7.4
chr11	108200942	ATM	TACAC	T	323.17	N	-	-	-	-	-	-	-	-	-	2.37	3.03	1.81	3.73	5.08	3.15
chr11	108202261	ATM	G	GA	257.62	N	-	5.9	8	7.6	8.6	6.7	5.75	7.12	-	5.9	7.29	4.9	10.04	11.74	8.14
chr11	108202687	ATM	T	TA	1024.67	N	7.3	4.7	6.1	-	-	-	5.77	4.61	3.87	5.82	4.57	3.98	10.58	8.26	7.02
chr11	108203577	ATM	CTTATA	C	753.12	N	-	3.3	-	-	-	-	3.87	-	-	3.94	2.88	2.58	7.32	5.33	4.87
chr11	108204619	ATM	TA	T	762.64	N	7.4	9.5	6.8	-	5.2	5.8	5.65	5.95	6.76	5.4	5.87	6.81	9.99	10.69	12.35
chr11	108205719	ATM	AAATCTGGTGACTATAC	A	815.11	N	3.1	-	3.4	-	-	-	3.44	-	-	3.77	3.46	3.25	6.01	5.47	5.03
chr11	108206581	ATM	G	A	877.56	N	5.7	-	-	-	-	-	5.33	-	3.78	5.36	1.73	3.98	5.14	1.63	3.53
chr11	108213996	ATM	AACTGTCCCCATTGGTG	A	752	N	6.2	3.6	4.6	-	-	5.3	3.94	5.22	4.26	3.97	5.03	4.42	7.18	9.11	7.74
chr11	108216494	ATM	G	GT	681.71	N	4.6	-	-	-	-	-	-	-	-	2.91	2.74	2.64	4.93	4.68	4.58
chr11	108218033	ATM	GACA	G	732.15	N	3.4	5.5	6	-	-	5.8	3.6	4.76	4.93	3.71	4.7	5.15	6.69	8.42	9.31
chr11	108224530	ATM	TGAGACAGTTCCTTTTA	T	949.15	N	6.7	6.7	5.2	-	-	6.3	4.09	4.05	3.55	4.15	4.05	3.64	7.23	7.18	6.34
chr11	108225581	ATM	ACT	A	618.5	N	4.9	4.2	5.1	-	-	4.5	-	3.79	4.2	3.51	3.74	4.19	5.98	6.5	7.27
chr11	108236089	ATM	GTCT	G	1052.38	N	-	-	-	-	-	-	3.9	-	3.59	4.01	2.35	3.7	6.94	4.11	6.48
chr12	25378647	KRAS	T	G	1295	N	-	-	6.3	-	-	5	6.42	6.05	5.4	6.68	6.22	5.68	6.51	5.86	5.31
chr12	25380275	KRAS	T	G	991.25	N	-	-	-	-	-	-	-	4.24	3.71	2.43	4.31	3.9	2.54	4.21	4.18
chr12	25398281	KRAS	C	T	1102.33	N	6.9	-	10.3	-	-	5.5	6.22	5.09	5.44	6.53	5.32	5.72	5.8	4.6	5.1
chr12	56478854	ERBB3	G	A	1854.89	N	-	-	-	-	-	-	3.03	5.72	3.85	3.29	5.97	4.17	2.82	5.24	3.7
chr12	58145431	CDK4	G	A	1191.38	N	-	-	-	-	-	-	4.31	4.38	-	4.85	4.75	2.16	4.09	4.4	1.94
chr12	112888210	PTPN11	G	A	1021.9	N	-	9.2	-	-	-	-	3.75	3.42	4.87	4.1	3.61	5.28	3.86	3.17	4.71
chr12	112926887	PTPN11	G	A	1313.38	N	-	-	-	-	-	-	3.02	-	3.93	3.22	3.16	4.26	3.07	3.04	3.94
chr12	121432116	HNF1A	G	GC	1596.17	N	8.6	-	6.2	4.6	-	-	5.83	4.54	7	5.87	4.7	6.95	9.7	7.54	11.51
chr13	28592642	FLT3	C	A	2474.62	N	-	-	-	-	-	-	4.16	-	2.49	4.32	2.43	2.56	3.89	2.36	2.48
chr13	32913836	BRCA2	CA	C	1021.5	N	-	-	5.5	-	-	-	7.93	5.4	9.24	8.3	5.27	9.08	13.01	8.51	15.41
chr13	32954022	BRCA2	CA	C	513.64	N	8.6	7.8	-	-	-	-	7.06	5.73	6.24	9.4	7.18	7.57	11.03	8.75	9.62
chr14	38061334	FOXA1	G	T	897.8	N	-	-	6.4	-	-	-	5.97	4.3	3.76	6.53	4.64	4.18	6.08	4.65	4.36
chr14	105236743	AKT1	A	T	614	N	-	7.9	-	-	-	-	-	5.76	-	3.77	6.19	2.66	3.64	6.16	2.59
chr14	105237106	AKT1	T	A	631	N	-	-	-	-	-	4.6	-	3.78	-	3.68	3.83	4.2	2.25	3.18	4.09
chr14	105238783	AKT1	G	A	1220.8	N	6.9	-	-	-	-	-	5.49	3.95	3.84	5.85	4.08	3.9	5.53	3.83	3.63
chr14	105239245	AKT1	G	GC	1767.12	N	-	-	-	-	-	-	3.23	-	2.59	3.42	2.43	2.76	5.79	4.02	4.68
chr14	105239616	AKT1	CA	C	1137.14	N	-	-	-	-	-	-	3.32	-	-	3.6	3.11	1.62	6.53	5.79	2.87
chr14	105240300	AKT1	G	C	632	N	-	-	-	-	-	-	6.03	4.25	-	6.6	4.3	3.98	6.67	3.77	3.65
chr14	105241340	AKT1	C	T	954.71	N	-	-	-	-	-	-	5.13	-	-	5.86	3.04	2.89	5.63	3	2.52
chr14	105242100	AKT1	G	C	1247.33	N	-	7.6	-	-	-	-	4.2	7.45	-	4.46	7.7	2.26	3.9	6.17	2.2
chr14	105243048	AKT1	G	T	1238.44	N	-	-	-	-	-	-	3.89	4.31	4.4	4.36	4.67	5.05	4.18	4.13	4.78
chr14	105246551	AKT1	C	T	1151.71	N	-	-	-	-	-	-	-	4.15	-	2.71	4.3	1.87	2.68	4.18	1.62
chr14	105258955	AKT1	T	TC	1121.88	N	-	-	-	-	-	-	3.82	3.86	-	3.81	3.95	2.07	6.88	7.23	3.64
chr15	66727455	MAP2K1	G	T	884.2	N	-	-	4.6	-	-	-	4.26	3.27	4.12	4.81	3.53	4.61	4.17	3.3	4.44
chr15	90631934	IDH2	C	T	1398.4	N	-	-	6.6	-	-	-	5.02	5.42	4.49	5.5	5.86	5.02	5.04	5.31	4.91
chr16	68772218	CDH1	C	T	1337.33	N	-	-	-	-	-	-	3.08	3.55	4.15	3.39	3.77	4.5	3.57	3.42	4.5
chr16	68856093	CDH1	C	T	1130.43	N	-	-	-	-	-	-	-	3.28	-	1.95	3.41	3.04	1.82	3.38	2.96
chr16	68862107	CDH1	G	A	1352.73	N	-	6.1	-	-	-	5.6	3.1	4.48	5.26	3.23	4.58	5.51	3.01	4.19	4.67
chr17	7572973	TP53	C	CT	533.4	N	5.5	-	4.5	-	-	4.2	4.65	-	-	4.79	2.83	3.9	8.56	5.18	7.02
chr17	7574003	TP53	GG	G	1357.8	N	-	5.5	-	-	-	-	3.96	3.53	3.53	3.96	3.55	3.56	6.92	6.33	6.14
chr17	7576558	TP53	G	A	684.64	N	7.5	7.2	9	-	5.9	6.2	6.04	7.22	7.15	6.42	7.29	7.6	5.57	6.86	6.91
chr17	7577120	TP53	C	T	1131.92	N	-	6.5	8.9	-	-	6	4.54	3.86	5.42	4.96	4.1	6.03	4.05	3.49	4.73
chr17	7577548	TP53	C	A	1015.22	N	-	-	6.7	-	-	-	-	3.82	3.64	2.39	4.04	4.01	2.36	3.68	4.42
chr17	7578406	TP53	C	T	1129	N	-	-	-	-	-	-	4.01	3.98	3.04	4.47	4.4	3.37	4.1	3.98	2.92
chr17	7579700	TP53	CAGAACGTTGTTTTCAGGAAGT	C	583	N	-	4	-	-	-	-	-	-	-	1.57	3.09	1.92	1.81	5.19	2.92
chr17	29553478	NF1	C	CC	1784.27	N	6.3	-	7	-	-	-	4.72	2.93	4.5	5.66	3.37	5.37	8.57	5.55	8.14
chr17	29562656	NF1	CTGTT	C	1156.89	N	-	4.7	-	-	-	-	-	4.06	3.05	2.52	3.95	3.17	4.47	6.8	5.41
chr17	29665751	NF1	CACTT	C	845.15	N	5.3	-	4.9	7.2	-	6.4	5.07	5.14	6.31	5.04	4.99	6.2	8.73	8.69	10.57
chr17	37649051	CDK12	G	A	1034.8	N	7.6	-	-	-	-	-	6.56	5.88	4.58	6.98	6.06	4.88	6.61	6.46	4.88
chr17	37671998	CDK12	A	AATACACAAAGAT	1851.71	N	-	-	-	-	-	-	-	-	2.84	1.77	2.46	2.89	3.06	4.39	5.36
chr17	37856534	ERBB2	C	T	812.08	N	7.4	-	-	5.8	-	5.2	5.93	3.45	5.19	6.47	3.62	5.6	5.49	3.26	4.77
chr17	37863303	ERBB2	TGCTCCGCCACCTCTACCAG	T	1470.17	N	-	-	-	-	-	-	-	-	-	1.4	2.03	1.82	2.5	3.55	3.24
chr17	37864745	ERBB2	TCC	T	1386.88	N	-	-	3.4	-	-	-	-	3.13	-	1.98	3.11	2.3	3.07	5.71	3.79
chr17	37865638	ERBB2	G	A	1314.1	N	-	-	-	-	-	5.3	4.68	4.85	5.22	4.85	4.99	5.52	4.22	4.51	4.95
chr17	37866075	ERBB2	G	A	1184.12	N	-	-	-	-	-	-	-	4.19	3.52	2.9	4.38	3.68	2.72	4.06	3.2
chr17	37866636	ERBB2	GC	G	1140.25	N	-	-	-	-	-	-	3.1	-	3.58	3.27	2.61	3.82	5.16	4.25	6.04
chr17	37868208	ERBB2	C	A	2164.78	N	-	-	-	-	-	-	4.08	2.9	4.11	4.16	2.98	4.24	3.74	2.52	3.88
chr17	37868654	ERBB2	CAAG	C	682.82	N	-	6.9	3.2	-	-	-	5.56	4.66	4.47	5.6	4.61	4.65	9.44	7.92	7.26
chr17	37871547	ERBB2	C	A	1766.86	N	-	-	-	-	-	-	-	3.55	-	2.64	3.74	2.6	2.18	3.33	2.51
chr17	37872131	ERBB2	GCT	G	1503.89	N	-	-	-	-	-	-	3.7	3.44	3.06	3.85	3.55	3.28	6.44	6.08	5.49
chr17	37872684	ERBB2	G	T	1168.12	N	-	-	-	-	-	-	-	3.76	3.82	1.78	4.01	4.2	1.86	3.57	3.96
chr17	37873687	ERBB2	GATGAGGAGGGCGCATGCCAGCCTTGCCCC	G	724.86	N	-	8.3	-	-	-	-	-	-	-	2.41	2.05	1.08	4.22	3.53	1.86
chr17	37876051	ERBB2	TG	T	1385.27	N	-	4.2	4.7	-	-	-	3.17	4.3	3.93	3.12	4.23	3.93	5.39	7.1	6.66
chr17	37879795	ERBB2	TGGA	T	1242.43	N	-	-	-	-	-	-	-	3.82	-	2.79	3.89	2.45	2.97	6.72	4.12
chr17	37880220	ERBB2	T	C	1379.6	N	7	-	-	-	-	-	5.42	4.48	3.59	5.69	4.71	3.82	5.35	4.3	3.46
chr17	37880983	ERBB2	C	CATACGTGATGGC	2235.71	N	-	-	-	-	-	-	2.51	-	-	2.69	1.29	1.78	4.64	1.99	3.07
chr17	37881332	ERBB2	G	A	776.14	N	-	-	-	-	-	-	-	3.58	-	2.9	3.8	3.19	2.9	3.5	2.97
chr17	37882019	ERBB2	CG	C	1296	N	-	-	-	-	-	-	3.56	3.18	-	3.64	3.21	2.95	6.47	5.64	5.23
chr17	37882864	ERBB2	TG	T	1299	N	-	-	5.5	-	-	-	3.46	3.44	3.17	3.54	3.36	3.22	6.11	5.91	5.55
chr17	37883605	ERBB2	TCTCCACTGGCACCCTCCGAAGGGGCTGG	T	1167.33	N	-	-	-	-	-	-	-	-	-	1.37	2.51	1.47	2.45	4.42	2.58
chr17	37884126	ERBB2	C	CAGAG	2067.6	N	-	-	3.6	-	-	-	2.89	2.91	2.88	3.13	3.07	3.13	5.18	5.07	5.23
chr17	41234451	BRCA1	G	A	1616.33	N	-	-	-	-	-	-	4.97	5.7	4.06	5.19	5.99	4.29	4.84	5.46	4.29
chr17	41245586	BRCA1	CT	C	1540.12	N	-	-	-	-	-	-	3.56	-	4.54	4.35	3.05	5.68	6.15	4.11	7.78
chr17	41276044	BRCA1	ACT	A	615.14	N	5.6	5.7	5.3	8.6	9.8	-	6.21	7.47	3.77	6.41	7.28	3.79	9.82	11.35	5.71
chr17	47696426	SPOP	A	C	1584	N	-	-	-	-	-	-	3.95	4.03	4.54	4.25	4.21	4.81	4.14	3.76	4.71
chr18	48573564	SMAD4	A	AA	1262.62	N	-	-	-	-	-	-	2.9	-	4.3	3.06	2.39	4.35	5.14	4.15	7.64
chr18	48591919	SMAD4	G	A	1350.89	N	-	-	-	-	-	-	3.11	3.1	3.26	3.27	3.12	3.47	3.01	2.84	3.1
chr19	3110236	GNA11	A	ATT	798	N	-	6.8	-	-	-	-	-	5.54	-	2.88	5.5	3.41	5.02	9.88	5.8
chr19	3113332	GNA11	A	G	1151.22	N	-	-	-	-	-	-	4.38	3.45	3.7	4.58	3.57	3.93	4.4	3.55	3.94
chr19	3114987	GNA11	CA	C	1447.29	N	-	-	-	-	-	-	-	-	3.22	2.76	2.76	3.43	4.62	4.8	6.11
chr19	3118933	GNA11	TG	T	975.5	N	-	-	-	-	-	-	-	-	-	3.27	3.29	2.02	5.44	5.37	3.08
chr19	3121128	GNA11	TG	T	1028.5	N	4.7	5.3	6.5	-	-	-	3.74	3.96	3.9	3.79	3.92	3.77	6.8	6.96	6.62
chr19	10602581	KEAP1	C	A	901.43	N	-	-	-	-	-	-	-	-	3.37	3.84	3.3	3.92	3.45	2.77	3.66
chr20	57429547	GNAS	AGATCCCGACTCCGGGACAGCACCAGCC	A	1827.71	N	-	-	-	-	-	-	-	-	2.42	1.23	2.63	2.6	2.14	4.45	4.45
chr20	57466824	GNAS	G	T	218.14	N	9.8	8.7	7.9	10.9	6.9	8.1	-	7.65	7.75	8.93	7.87	7.8	9.23	8.25	8.15
chr20	57470699	GNAS	A	G	378.67	N	-	-	-	-	-	-	-	-	-	4.01	3.3	2.98	2.74	3.05	2.7
chr20	57474003	GNAS	G	A	542.27	N	-	7.1	-	-	6.4	3.8	4.47	6.69	-	4.77	6.94	3.85	4.44	6.45	3.46
chr20	57478807	GNAS	C	A	1424.53	N	44.5	45.8	26.8	46.2	47.4	46.3	44.52	44.03	43.7	44.54	44	43.06	43.96	43.47	42.73
chr20	57480493	GNAS	AC	A	772.5	N	-	4.3	4.9	-	-	4	3.55	3.95	4.19	3.56	3.88	4.28	6.13	6.68	7.23
chr20	57484420	GNAS	C	T	907.25	N	-	-	-	-	-	-	3.51	-	4.23	4.23	1.96	5.08	4.11	1.74	4.73
chr20	57485103	GNAS	C	T	955.25	N	-	-	-	-	-	-	-	3.38	4.72	2.29	3.66	5.3	2.01	3.75	5.41
chr20	57485442	GNAS	C	T	701.23	N	7	-	6.6	6.7	-	4	6.97	4.42	4.42	7.55	4.74	4.93	7.29	4.79	4.79
chr20	57485837	GNAS	C	T	1070.62	N	-	-	-	-	-	-	4.88	3.94	-	5.44	4.13	3.42	5.06	4.07	3.33
chr22	22127164	MAPK1	C	T	771.43	N	-	-	-	-	-	-	-	4.15	-	1.55	4.42	2.57	1.43	3.78	2.24
chr22	30000022	NF2	GCT	G	501.12	N	-	5.5	-	-	-	-	-	4.96	-	3.39	5.06	3.21	5.51	8.62	5.38
chr22	30060988	NF2	A	AA	1146.11	N	-	4.8	-	-	-	-	3.89	4.39	-	3.99	4.37	2.66	6.7	7.43	4.43
chr22	30067836	NF2	C	T	1206.43	N	-	-	-	-	-	-	-	3.32	-	2.93	3.42	2.44	3.1	3.63	2.6
chr22	30069466	NF2	CAGAG	C	673.14	N	3.6	-	-	-	-	-	-	-	-	2.82	2.54	1.67	4.65	4.38	2.81
chrX	44942709	KDM6A	AAGTT	A	249.93	N	6.2	6.9	15.1	12.4	11.4	14.5	9.57	9.09	12.62	9.11	8.96	12.04	15.06	14.73	19.6
chrX	47426121	ARAF	C	G	1138.11	N	-	-	-	-	-	-	5.75	7.34	4.68	5.41	7.64	5.01	6.33	7.42	5.54
chrX	53222716	KDM5C	TC	T	797.83	N	7	7	-	-	-	4.4	6.17	4.6	6.79	6.16	4.64	6.9	10.92	8.01	12.64
chrX	66937372	AR	G	C	562.31	N	11.5	-	8	10.6	-	7.3	10.71	4.64	7.87	11.07	4.78	8.51	9.66	4.25	8.29
chrX	66943552	AR	A	G	688.5	N	-	6.4	-	-	7.8	5.5	6.14	8.55	6.05	6.81	8.99	6.59	7.42	8.7	6.46
HC, GATK_HaplotypeCaller; Mutect2, GATK_Mutect2.
Potential germline:Y for potential germline with the variant MAF >0.01 in GnomAD and benign or potentially benign in Clinvar, N: mutation that does not meet the potential germline judgment conditions.
